# Supplementary material for: Transcriptome sequencing and gene expression analysis revealed early ovule abortion of Paeonia ludlowii
Source: BMC Genomics. 2023 Feb 17;24:78. doi: 10.1186/s12864-023-09171-1 (PMC9936667; doi:10.1186/s12864-023-09171-1)
Supplement: Supplementary file 1 — Additional file 1. qRT-PCR primers information. [file 12864_2023_9171_MOESM1_ESM.xls]

## Sheet: Sheet1
Additional file 1: qRT-PCR primers information
Gene id or Gene name	Description	Forward	Reverse
Cluster-20879.38128	Defensin-like protein 1 [Ziziphus jujuba]	TCCTGCACACCATAGCACAG	GCCAACTCGCAATGAACTCC
Cluster-20879.54555	PREDICTED: cellulose synthase A catalytic subunit 4 [UDP-forming] [Vitis vinifera]	TCTCAACCGAACCAAGAGCC	GCAGTGCTTACCAATGCACC
Cluster-20879.21056	cell division control protein 48 homolog B-like [Quercus suber]	GCGAGCTCTCTGGAATGTGT	CAATGGGTATGTTGGCGCTG
Cluster-20879.21179	MYB family transcription factor EFM [Ricinus communis]	CTGACGGGACCCATATTCCG	TCAAGCGTGAACTCCCACTC
Cluster-20879.58066	WRKY transcription factor WRKY24-like [Quercus suber]	TATCCCACCTGGTTTCAGCC	GGCAGAAGAATTATCGGGCG
Cluster-20879.37947	Embryogenic cell protein 40	ATGTCCGCGTATGACTTCCG	TTCTTACGTGGCAACGTCCT
Cluster-13292.0	Beta-glucosidase 12 [Vitis vinifera]	GCGATGCTGTAAGCAAGTGG	AGGGTCGGAGCATATGGGAT
Cluster-20879.37452	Aldehyde dehydrogenase family 7 member B4 [Hevea brasiliensis]	AAATGTGCCATGGCGTCAAC	CCGACCCGCCTGTAAGTATC
Cluster-20879.31440	Gibberellin 2-beta-dioxygenase 2 [Quercus suber]	AGATTTCTTTGCCCGACGGA	CACCATTTCTGGGAGGGGAG
Cluster-20879.33842	Probable glutathione S-transferase [Camellia sinensis]	TGAGCCGAGAGATTTGCAGG	ATGGGCGTGCCATGGATAAT
Cluster-20879.43899	Actin-3 [Glycine max]	GTCAGCAATACCCGGGAACA	GCTATTCAGGCGGTCCTCTC
Cluster-20879.35874	MADS box transcription factor AGAMOUS-like 11 [Paeonia lactiflora]	GGTCCTGCACCAGAAGGATT	GGTTACCCAAGGACTCACCC
Cluster-20879.38371	hypothetical protein JCGZ_08162 [Jatropha curcas]	CGATTTCGTGGACACATTCTAC	GATACTCGTTGATTGTGATGCC
Cluster-20879.65665	PREDICTED: WUSCHEL-related homeobox 9 [Theobroma cacao]	TGGCGGTGTAACTCAACTGG	TCCAACAGCCTCGGTGAATC
Cluster-20879.18846	homeobox-leucine zipper protein ATHB-12-like [Durio zibethinus]	ATCCCTGGCTTCGCTATTCG	CGTCAGTGTCCGGATTTCCA
Cluster-20879.18847	homeobox protein, putative [Ricinus communis]	GAGGGTGTGGTTTCCGATGA	TCAAGACCAGAAGTCCGACC
RPS9	Ribosomal protein S9 gene	GCAGTTGCCTCCACATTATCG	ACTCCTTGGCGTCACGGTA
