# Supplementary material for: Transcriptome sequencing and gene expression analysis revealed early ovule abortion of Paeonia ludlowii
Source: BMC Genomics. 2023 Feb 17;24:78. doi: 10.1186/s12864-023-09171-1 (PMC9936667; doi:10.1186/s12864-023-09171-1)
Supplement: Supplementary file 2 — Additional file 2. Summary of Sequencing Data Quality. [file 12864_2023_9171_MOESM2_ESM.xls]

## Sheet: Sheet1
Additional file 2: Summary of Sequencing Data Quality
Sample	Raw Reads	Clean Reads	Clean Bases	Error(%)	Q20(%)	Q30(%)	GC Content(%)
Pl_1_1	23209272	21780095	6.53G	0.03	97.93	94.04	43.47
Pl_1_2	23648343	21946197	6.58G	0.02	98.28	94.45	42.84
Pl_1_3	24657537	23044284	6.91G	0.02	98.24	94.43	42.84
Pl_2_1	21180311	20039567	6.01G	0.02	98.26	94.35	43.05
Pl_2_2	21434369	21079903	6.32G	0.02	98.86	96.15	42.8
Pl_2_3	20975457	19781438	5.93G	0.02	98.31	94.5	43.12
Pl_3_1	22411868	21101911	6.33G	0.02	98.24	94.28	43.08
Pl_3_2	22053360	20988118	6.30G	0.03	98.08	93.87	42.81
Pl_3_3	21686249	20409173	6.12G	0.03	97.91	93.5	42.05
Pl_4_1	21387003	20110322	6.03G	0.03	97.99	93.74	41.36
Pl_4_2	22389560	21181632	6.35G	0.03	98.04	94.07	41.67
Pl_4_3	21085570	19864372	5.96G	0.03	98.06	93.94	41.84
Pl_5N_1	21154491	19742478	5.92G	0.03	98	93.67	41.71
Pl_5N_2	23322163	21704945	6.51G	0.02	98.25	94.33	42.82
Pl_5N_3	21301753	19862342	5.96G	0.02	98.15	94.14	42.76
Pl_5A_1	22325793	20954909	6.29G	0.02	98.22	94.35	42.58
Pl_5A_2	23041550	21581718	6.47G	0.03	98.04	93.9	42.57
Pl_5A_3	23067095	22534125	6.76G	0.02	98.77	95.94	42.89
Pl_6N_1	22679348	21349666	6.40G	0.02	98.19	94.23	42.73
Pl_6N_2	20879762	19904657	5.97G	0.03	98.03	93.97	41.75
Pl_6N_3	21067425	19917476	5.98G	0.02	98.23	94.33	42.01
Pl_6A_1	23484089	23085101	6.93G	0.03	97.19	92.19	44.16
Pl_6A_2	22340468	21941957	6.58G	0.03	97.76	93.49	43.98
Pl_6A_3	23030754	22700259	6.81G	0.02	98.3	94.68	43.93
Pl_7N_1	23900622	22784155	6.84G	0.02	98.32	94.78	44.06
Pl_7N_2	21835459	20881761	6.26G	0.02	98.31	94.5	43.98
Pl_7N_3	22947749	22582721	6.77G	0.02	98.21	94.68	44.25
Pl_7A_1	24309167	23183775	6.96G	0.03	97.48	92.34	43.48
Pl_7A_2	21035109	20025508	6.01G	0.03	97.77	93.22	43.32
Pl_7A_3	22083754	21083564	6.33G	0.02	98.18	94.18	43.11
