# Supplementary material for: Transcriptome sequencing and gene expression analysis revealed early ovule abortion of Paeonia ludlowii
Source: BMC Genomics. 2023 Feb 17;24:78. doi: 10.1186/s12864-023-09171-1 (PMC9936667; doi:10.1186/s12864-023-09171-1)
Supplement: Supplementary file 3 — Additional file 3. GO enrichment analysis of DEGs. [file 12864_2023_9171_MOESM3_ESM.xls]

## Sheet: Sheet1
Additional file 3: GO enrichment analysis of DEGs.
Term type	GO_accession	Description	Corrected_pValue	DEG_item
Biological process	GO:0055114	oxidation-reduction process	4.08e-16	999
	GO:0005975	carbohydrate metabolic process	5.17e-12	612
	GO:0010817	regulation of hormone levels	1.01e-09	66
	GO:0042445	hormone metabolic process	1.01e-09	66
	GO:0034754	cellular hormone metabolic process	1.72e-09	65
	GO:0008202	steroid metabolic process	1.61e-08	94
	GO:0006694	steroid biosynthetic process	3.03e-08	92
	GO:0006629	lipid metabolic process	3.8e-08	458
	GO:0044710	single-organism metabolic process	6.13e-08	2515
	GO:0008207	C21-steroid hormone metabolic process	6.46e-08	58
	GO:0008209	androgen metabolic process	6.46e-08	58
	GO:0008210	estrogen metabolic process	6.46e-08	58
	GO:1901576	organic substance biosynthetic process	1.86e-06	2540
	GO:0044699	single-organism process	2.19e-06	4423
	GO:0009058	biosynthetic process	2.3e-06	2606
	GO:0008610	lipid biosynthetic process	4.03e-06	258
	GO:0008152	metabolic process	1.32e-05	5707
	GO:0022613	ribonucleoprotein complex biogenesis	1.69e-05	415
	GO:0042254	ribosome biogenesis	2.01e-05	408
	GO:0044085	cellular component biogenesis	0.00016493	773
	GO:0044711	single-organism biosynthetic process	0.00034825	759
	GO:1901362	organic cyclic compound biosynthetic process	0.00065096	1489
	GO:0044262	cellular carbohydrate metabolic process	0.00076433	194
	GO:0044249	cellular biosynthetic process	0.0009923	2412
	GO:0055085	transmembrane transport	0.0011429	679
	GO:0044723	single-organism carbohydrate metabolic process	0.0011675	344
	GO:0032506	cytokinetic process	0.0014217	67
	GO:0090529	cell septum assembly	0.0014217	67
	GO:0044271	cellular nitrogen compound biosynthetic process	0.001601	1833
	GO:0043093	FtsZ-dependent cytokinesis	0.0016583	63
	GO:0006804	obsolete peroxidase reaction	0.0020632	49
	GO:0045454	cell redox homeostasis	0.0021907	64
	GO:0044267	cellular protein metabolic process	0.0023011	1543
	GO:0019954	asexual reproduction	0.0028364	76
	GO:0032505	reproduction of a single-celled organism	0.0067173	67
	GO:0034645	cellular macromolecule biosynthetic process	0.006968	1924
	GO:0006979	response to oxidative stress	0.0071241	56
	GO:0000910	cytokinesis	0.0076375	71
	GO:0005976	polysaccharide metabolic process	0.0078807	175
	GO:0019538	protein metabolic process	0.010761	1915
	GO:0009059	macromolecule biosynthetic process	0.013494	1941
	GO:0006457	protein folding	0.014482	80
	GO:0009056	catabolic process	0.020789	493
	GO:0002065	columnar/cuboidal epithelial cell differentiation	0.023132	15
	GO:0002066	columnar/cuboidal epithelial cell development	0.023132	15
	GO:0007292	female gamete generation	0.023132	15
	GO:0007304	chorion-containing eggshell formation	0.023132	15
	GO:0030703	eggshell formation	0.023132	15
	GO:0030707	ovarian follicle cell development	0.023132	15
	GO:0048477	oogenesis	0.023132	15
	GO:0007281	germ cell development	0.023298	22
	GO:0006351	transcription, DNA-templated	0.03058	1086
	GO:0097659	nucleic acid-templated transcription	0.03058	1086
	GO:0044238	primary metabolic process	0.03217	4805
	GO:0006555	methionine metabolic process	0.033451	23
	GO:0009888	tissue development	0.034261	45
	GO:0019438	aromatic compound biosynthetic process	0.035329	1368
	GO:1901566	organonitrogen compound biosynthetic process	0.037015	882
	GO:1901575	organic substance catabolic process	0.037015	459
	GO:0051382	kinetochore assembly	0.03898	37
	GO:0051383	kinetochore organization	0.03898	37
	GO:0051301	cell division	0.03898	101
	GO:1901564	organonitrogen compound metabolic process	0.04039	1496
	GO:1901136	carbohydrate derivative catabolic process	0.040981	47
	GO:0044255	cellular lipid metabolic process	0.041299	267
	GO:0032787	monocarboxylic acid metabolic process	0.042152	198
	GO:0071704	organic substance metabolic process	0.046654	4980
	GO:0006631	fatty acid metabolic process	0.047032	78
	GO:0018130	heterocycle biosynthetic process	0.047032	1400
Cellular component	GO:0000786	nucleosome	1.21e-24	131
	GO:0032993	protein-DNA complex	1.21e-24	135
	GO:0044815	DNA packaging complex	1.21e-24	135
	GO:0000785	chromatin	2.3e-16	172
	GO:0043232	intracellular non-membrane-bounded organelle	8.23e-11	1070
	GO:0043228	non-membrane-bounded organelle	1.47e-10	1082
	GO:0044427	chromosomal part	3.51e-08	402
	GO:0071821	FANCM-MHF complex	4.8e-08	41
	GO:0005694	chromosome	6.63e-08	420
	GO:0032991	macromolecular complex	2.67e-07	2353
	GO:0005667	transcription factor complex	2.91e-07	558
	GO:0043226	organelle	7.87e-07	2246
	GO:0044424	intracellular part	7.93e-07	2980
	GO:0043229	intracellular organelle	7.93e-07	2215
	GO:0005622	intracellular	1.86e-06	2989
	GO:0005623	cell	0.00012211	3203
	GO:0044464	cell part	0.00012211	3203
	GO:0005840	ribosome	0.0002882	398
	GO:0030529	ribonucleoprotein complex	0.00067549	464
	GO:0043234	protein complex	0.0060256	1946
	GO:0005669	transcription factor TFIID complex	0.028338	20
Molecular function	GO:0003824	catalytic activity	2.07e-18	4754
	GO:0016491	oxidoreductase activity	4.49e-18	987
	GO:0050662	coenzyme binding	1.81e-12	298
	GO:0048037	cofactor binding	5.11e-12	356
	GO:0016614	oxidoreductase activity, acting on CH-OH group of donors	6.23e-11	170
	GO:0004553	hydrolase activity, hydrolyzing O-glycosyl compounds	1.31e-10	262
	GO:0016616	oxidoreductase activity, acting on the CH-OH group of donors, NAD or NADP as acceptor	3.38e-10	150
	GO:0016798	hydrolase activity, acting on glycosyl bonds	4.31e-10	281
	GO:0016705	oxidoreductase activity, acting on paired donors, with incorporation or reduction of molecular oxygen	1.95e-09	182
	GO:0005506	iron ion binding	8.32e-09	177
	GO:0020037	heme binding	2.79e-08	194
	GO:0003700	transcription factor activity, sequence-specific DNA binding	2.86e-08	369
	GO:0003854	3-beta-hydroxy-delta5-steroid dehydrogenase activity	6.46e-08	58
	GO:0016229	steroid dehydrogenase activity	6.46e-08	58
	GO:0033764	steroid dehydrogenase activity, acting on the CH-OH group of donors, NAD or NADP as acceptor	6.46e-08	58
	GO:0001071	nucleic acid binding transcription factor activity	7.96e-08	374
	GO:0046906	tetrapyrrole binding	1.49e-07	198
	GO:0003735	structural constituent of ribosome	2.67e-07	339
	GO:0016209	antioxidant activity	1.48e-05	84
	GO:0004185	serine-type carboxypeptidase activity	0.00011573	45
	GO:0005198	structural molecule activity	0.00016373	524
	GO:0016740	transferase activity	0.00057509	1793
	GO:0016757	transferase activity, transferring glycosyl groups	0.00067227	260
	GO:0016684	oxidoreductase activity, acting on peroxide as acceptor	0.00093826	53
	GO:0004601	peroxidase activity	0.0020632	49
	GO:0004180	carboxypeptidase activity	0.0029504	48
	GO:0051287	NAD binding	0.0041429	86
	GO:0070008	serine-type exopeptidase activity	0.0052787	58
	GO:0016758	transferase activity, transferring hexosyl groups	0.0071493	183
	GO:0051082	unfolded protein binding	0.016843	84
	GO:0005509	calcium ion binding	0.019133	144
	GO:0000166	nucleotide binding	0.019133	1374
	GO:1901265	nucleoside phosphate binding	0.019133	1374
	GO:0036094	small molecule binding	0.021415	1400
	GO:0022857	transmembrane transporter activity	0.023132	777
	GO:0005213	structural constituent of chorion	0.023132	15
	GO:0050660	flavin adenine dinucleotide binding	0.025006	90
	GO:0008238	exopeptidase activity	0.02591	78
	GO:0097159	organic cyclic compound binding	0.030039	3226
	GO:1901363	heterocyclic compound binding	0.032218	3223
	GO:0016787	hydrolase activity	0.035982	1884
	GO:0005215	transporter activity	0.04557	804
	GO:0004315	3-oxoacyl-[acyl-carrier-protein] synthase activity	0.047032	15
