# Supplementary material for: Transcriptome sequencing and gene expression analysis revealed early ovule abortion of Paeonia ludlowii
Source: BMC Genomics. 2023 Feb 17;24:78. doi: 10.1186/s12864-023-09171-1 (PMC9936667; doi:10.1186/s12864-023-09171-1)
Supplement: Supplementary file 4 — Additional file 4. KEGG enrichment analysis of DEGs. [file 12864_2023_9171_MOESM4_ESM.xls]

## Sheet: Sheet1
Additional file 4: KEGG enrichment analysis of DEGs.
Term	ID	DEGs	P-Value	Corrected_pValue（padj）
Ribosome	ko03010	271	8.60929e-05	0.010159
Flavonoid biosynthesis	ko00941	26	0.0159604	0.69049
Phenylpropanoid biosynthesis	ko00940	90	0.0175548	0.69049
Phagosome	ko04145	61	0.0773622	0.978389
Glycolysis / Gluconeogenesis	ko00010	96	0.0945044	0.978389
Plant hormone signal transduction	ko04075	137	0.0951656	0.978389
Photosynthesis - antenna proteins	ko00196	13	0.113648	0.978389
Fatty acid elongation	ko00062	24	0.116597	0.978389
Glycerolipid metabolism	ko00561	43	0.124671	0.978389
Pentose phosphate pathway	ko00030	42	0.137292	0.978389
Phenylalanine, tyrosine and tryptophan biosynthesis	ko00400	36	0.139328	0.978389
Carbon fixation in photosynthetic organisms	ko00710	67	0.147086	0.978389
Glutathione metabolism	ko00480	52	0.155053	0.978389
DNA replication	ko03030	43	0.155058	0.978389
Stilbenoid, diarylheptanoid and gingerol biosynthesis	ko00945	11	0.156042	0.978389
alpha-Linolenic acid metabolism	ko00592	46	0.176988	0.978389
Amino sugar and nucleotide sugar metabolism	ko00520	92	0.178062	0.978389
Glycerophospholipid metabolism	ko00564	57	0.207871	0.978389
Steroid biosynthesis	ko00100	21	0.224375	0.978389
Brassinosteroid biosynthesis	ko00905	10	0.227269	0.978389
Arachidonic acid metabolism	ko00590	11	0.236995	0.978389
Ubiquinone and other terpenoid-quinone biosynthesis	ko00130	25	0.238097	0.978389
Monoterpenoid biosynthesis	ko00902	7	0.240229	0.978389
Pyruvate metabolism	ko00620	72	0.250199	0.978389
Biotin metabolism	ko00780	16	0.268925	0.978389
Fructose and mannose metabolism	ko00051	45	0.270754	0.978389
Zeatin biosynthesis	ko00908	10	0.274754	0.978389
Photosynthesis	ko00195	42	0.29003	0.978389
Glycosphingolipid biosynthesis - globo series	ko00603	7	0.300638	0.978389
Protein processing in endoplasmic reticulum	ko04141	181	0.303688	0.978389
Ascorbate and aldarate metabolism	ko00053	41	0.312241	0.978389
Oxidative phosphorylation	ko00190	97	0.313577	0.978389
Mismatch repair	ko03430	27	0.328006	0.978389
Alanine, aspartate and glutamate metabolism	ko00250	32	0.332109	0.978389
Starch and sucrose metabolism	ko00500	141	0.340931	0.978389
Cyanoamino acid metabolism	ko00460	36	0.35995	0.978389
Sesquiterpenoid and triterpenoid biosynthesis	ko00909	9	0.373232	0.978389
Homologous recombination	ko03440	32	0.387327	0.978389
Tyrosine metabolism	ko00350	32	0.387327	0.978389
Synthesis and degradation of ketone bodies	ko00072	5	0.423406	0.978389
Phenylalanine metabolism	ko00360	20	0.424096	0.978389
Cysteine and methionine metabolism	ko00270	67	0.43093	0.978389
Terpenoid backbone biosynthesis	ko00900	37	0.464643	0.978389
Valine, leucine and isoleucine biosynthesis	ko00290	15	0.469199	0.978389
Base excision repair	ko03410	26	0.483021	0.978389
Nitrogen metabolism	ko00910	19	0.498885	0.978389
Tropane, piperidine and pyridine alkaloid biosynthesis	ko00960	18	0.501604	0.978389
Limonene and pinene degradation	ko00903	4	0.504677	0.978389
Lysine degradation	ko00310	16	0.50753	0.978389
Plant-pathogen interaction	ko04626	92	0.510764	0.978389
RNA transport	ko03013	128	0.514461	0.978389
Linoleic acid metabolism	ko00591	12	0.522132	0.978389
Propanoate metabolism	ko00640	23	0.522504	0.978389
Citrate cycle (TCA cycle)	ko00020	46	0.523474	0.978389
Protein export	ko03060	32	0.528695	0.978389
Glyoxylate and dicarboxylate metabolism	ko00630	49	0.540373	0.978389
Sulfur metabolism	ko00920	17	0.542882	0.978389
Biosynthesis of unsaturated fatty acids	ko01040	26	0.545288	0.978389
Valine, leucine and isoleucine degradation	ko00280	36	0.545635	0.978389
Porphyrin and chlorophyll metabolism	ko00860	23	0.555218	0.978389
Non-homologous end-joining	ko03450	6	0.559528	0.978389
Taurine and hypotaurine metabolism	ko00430	12	0.567267	0.978389
Tryptophan metabolism	ko00380	12	0.567267	0.978389
Thiamine metabolism	ko00730	11	0.573567	0.978389
Pyrimidine metabolism	ko00240	73	0.574449	0.978389
Carotenoid biosynthesis	ko00906	18	0.575485	0.978389
Cutin, suberine and wax biosynthesis	ko00073	18	0.575485	0.978389
Histidine metabolism	ko00340	10	0.580581	0.978389
Circadian rhythm - plant	ko04712	16	0.58546	0.978389
Ether lipid metabolism	ko00565	15	0.590999	0.978389
Isoquinoline alkaloid biosynthesis	ko00950	14	0.596983	0.978389
One carbon pool by folate	ko00670	14	0.596983	0.978389
Diterpenoid biosynthesis	ko00904	7	0.608018	0.982824
Regulation of autophagy	ko04140	16	0.62248	0.992603
Fatty acid degradation	ko00071	35	0.649521	0.999673
Lysine biosynthesis	ko00300	11	0.660811	0.999673
Arginine and proline metabolism	ko00330	26	0.661715	0.999673
Endocytosis	ko04144	101	0.681534	0.999673
Galactose metabolism	ko00052	38	0.684242	0.999673
Arginine biosynthesis	ko00220	19	0.701119	0.999673
Fatty acid biosynthesis	ko00061	24	0.724761	0.999673
Nucleotide excision repair	ko03420	32	0.73087	0.999673
Glycine, serine and threonine metabolism	ko00260	39	0.742288	0.999673
Other types of O-glycan biosynthesis	ko00514	3	0.748591	0.999673
Monobactam biosynthesis	ko00261	7	0.753071	0.999673
Cell cycle - Caulobacter	ko04112	9	0.761452	0.999673
Vitamin B6 metabolism	ko00750	9	0.761452	0.999673
Ribosome biogenesis in eukaryotes	ko03008	51	0.769845	0.999673
Selenocompound metabolism	ko00450	11	0.770454	0.999673
Butanoate metabolism	ko00650	13	0.779482	0.999673
Purine metabolism	ko00230	97	0.789663	0.999673
Inositol phosphate metabolism	ko00562	35	0.795757	0.999673
Sphingolipid metabolism	ko00600	17	0.79678	0.999673
RNA polymerase	ko03020	27	0.816187	0.999673
Sulfur relay system	ko04122	4	0.817159	0.999673
beta-Alanine metabolism	ko00410	23	0.820072	0.999673
Pentose and glucuronate interconversions	ko00040	48	0.837407	0.999673
C5-Branched dibasic acid metabolism	ko00660	5	0.863163	0.999673
Glycosphingolipid biosynthesis - ganglio series	ko00604	2	0.886434	0.999673
N-Glycan biosynthesis	ko00510	18	0.901019	0.999673
Glycosaminoglycan degradation	ko00531	7	0.901696	0.999673
Lipoic acid metabolism	ko00785	1	0.905812	0.999673
Other glycan degradation	ko00511	15	0.907049	0.999673
Glycosylphosphatidylinositol(GPI)-anchor biosynthesis	ko00563	9	0.913254	0.999673
Proteasome	ko03050	28	0.920403	0.999673
Peroxisome	ko04146	49	0.943056	0.999673
Folate biosynthesis	ko00790	6	0.946116	0.999673
Riboflavin metabolism	ko00740	5	0.957418	0.999673
Pantothenate and CoA biosynthesis	ko00770	12	0.965159	0.999673
SNARE interactions in vesicular transport	ko04130	16	0.976302	0.999673
Ubiquitin mediated proteolysis	ko04120	63	0.976634	0.999673
Aminoacyl-tRNA biosynthesis	ko00970	25	0.992496	0.999673
RNA degradation	ko03018	50	0.993107	0.999673
ABC transporters	ko02010	24	0.995244	0.999673
Spliceosome	ko03040	111	0.997302	0.999673
mRNA surveillance pathway	ko03015	51	0.998301	0.999673
Basal transcription factors	ko03022	13	0.998789	0.999673
Nicotinate and nicotinamide metabolism	ko00760	15	0.999673	0.999673
