# Supplementary material for: Transcriptome sequencing and gene expression analysis revealed early ovule abortion of Paeonia ludlowii
Source: BMC Genomics. 2023 Feb 17;24:78. doi: 10.1186/s12864-023-09171-1 (PMC9936667; doi:10.1186/s12864-023-09171-1)
Supplement: Supplementary file 5 — Additional file 5. DEGs involved in carbohydrate metabolism. [file 12864_2023_9171_MOESM5_ESM.xls]

## Sheet: Sheet1
Additional file 5 :DEGs involved in carbohydrate metabolism..
geneID	Annotation	Gene Length	Corrected_pValue（padj）	log2FC						The expression level of genes (FPKM)
				Pl_1vsPl_2	Pl_2vsPl_3	Pl_3vsPl_4	Pl_5AvsPl_5N	Pl_6AvsPl_6N	Pl_7AvsPl_7N	Pl_1	Pl_2	Pl_3	Pl_4	Pl_5N	Pl_5A	Pl_6N	Pl_6A	Pl_7N	Pl_7A
Cluster-20879.18261	Hexokinase	1504	1.1e-163	0.086309	0.80032	0.14495	-0.62509	-1.3618	-2.0382	5.94	3.96	2.67	3.81	5.77	3.84	3.73	9.42	2.37	11.33
Cluster-20879.20341	diphosphate-dependent phosphofructokinase	3169	2.5e-20	0.060111	1.174	-1.2335	-0.75486	0.57913	0.96213	5.58	5.77	1.75	6.76	4.83	3.49	3.52	6.04	2.08	2.83
Cluster-20879.21169	ribose-phosphate pyrophosphokinase 1 [Herrania umbratica]	2025	6.3e-158	-1.0335	1.7722	-0.88485	-0.35524	1.435	1.3664	6.53	9.96	3.42	4.83	4.13	3.16	1.85	5.49	1.54	34.26
Cluster-20879.23620	PREDICTED: aldehyde dehydrogenase family 3 member F1 [Vitis vinifera]	1788	1.4e-209	-0.62581	NA	0.47233	1.1361	0.49715	-0.70411	10.94	18.52	15.81	12.25	6.66	16.72	11.24	16.92	12.77	7.93
Cluster-20879.24409	succinate pyruvate dehydrogenase (ubiquinone) cytochrome b560 subunit	2646	7.8e-15	0.27986	-0.48289	0.97941	-0.20323	-2.8687	-2.1541	34.99	27.44	42.31	22.89	28.77	22.3	38.28	24.15	67.37	3.22
Cluster-20879.25927	fumarate hydratase, class II	3532	1.7e-243	-0.27615	-0.75155	0.32849	0.00069673	-0.81594	-1.4597	47.38	48.33	79.74	65.86	39.74	34.66	86.35	21.29	71.48	16.69
Cluster-20879.26148	hypothetical protein GOBAR_AA25799 [Gossypium barbadense]	1664	2.5e-152	-0.34513	NA	0.45206	0.32005	-1.0616	-0.62183	26.46	31.29	37.74	28.28	28.01	39.49	36.78	18.87	24.92	36.29
Cluster-20879.26359	Hexokinase	2081	5.8e-159	1.1248	-1.0384	0.25855	1.0413	-0.083916	-0.33585	6.14	2.43	4.91	5.69	1.37	4.59	4.32	3.26	2.96	65.85
Cluster-20879.29104	pyruvate dehydrogenase E2 component (dihydrolipoamide acetyltransferase)	1160	1.9e-21	0.14148	-0.41501	0.89981	0.61946	1.2778	0.81552	35.09	22.9	40.32	23.53	32.03	25.71	37.73	22.07	66.47	39.03
Cluster-20879.29657	--	335	--	-0.68111	-0.39225	NA	-0.48895	-2.0404	1.7933	3.5	2.31	0.63	19.39	6.67	2.35	4.19	1.86	0	10.62
Cluster-20879.29919	pyruvate dehydrogenase E1 component beta subunit	1384	3.3e-73	0.09689	-0.57277	0.54394	-0.70396	-0.94864	-1.1003	18.9	15.09	21.61	19.22	16.36	10.62	20.2	7.46	23.4	9.42
Cluster-20879.30098	aldehyde dehydrogenase family 3 member F1-like [Camellia sinensis]	2222	5.5e-115	0.11299	-0.42854	1.5434	1.574	0.62624	-0.99246	31.1	22.37	20.99	6.95	23.28	63.92	24.56	34.68	34.67	0.05
Cluster-20879.30196	--	1270	--	0.38108	-0.58462	NA	-0.89982	1.2916	0.40977	5.34	3.43	3.43	2.73	5.52	1.54	3.61	7.07	1.59	23.12
Cluster-20879.33462	PREDICTED: uncharacterized protein LOC104592737 [Nelumbo nucifera]	3344	1.6e-150	-0.13723	NA	1.6643	0.24557	-1.0504	-1.3922	129.55	122.25	173.69	106.8	113.58	121.47	204.33	90.37	161.85	0.62
Cluster-20879.33466	plastidial pyruvate kinase 4, chloroplastic isoform X1 [Camellia sinensis]	2750	1.2e-300	-0.40321	0.59857	1.6643	1.2545	-0.2297	-0.00099583	12.27	15.65	18.77	7.41	11.67	23.86	19.25	17.1	13.65	1.79
Cluster-20879.33489	phosphoglucomutase, cytoplasmic [Camellia sinensis]	4129	3.6e-261	-0.12282	NA	0.38404	0.14284	-0.73541	-1.0089	52.06	50.06	66.23	62.44	44.28	51.52	63.7	39.56	51.48	2.86
Cluster-20879.33753	dihydrolipoamide pyruvate dehydrogenase	1976	1.5e-265	-0.33188	-0.41544	0.69473	-0.16303	-1.6886	-1.5017	56.41	72.41	87.17	62.69	61.33	58.23	92.62	51.26	106.99	28.43
Cluster-20879.33899	malate pyruvate dehydrogenase	2462	2.7e-126	-0.52604	-0.64787	-0.47141	-0.374	-1.0808	-1.2259	12.28	18.19	24.93	43.54	26.34	17.65	22.68	12.16	24.26	44.93
Cluster-20879.33926	Glucosamine/galactosamine-6-phosphate isomerase [Macleaya cordata]	1356	1.7e-74	1.2358	NA	0.8547	0.93588	0.71032	0.25047	15.89	4.74	8.65	3.18	16.28	21.93	13.48	16.18	9.1	39.67
Cluster-20879.34414	aldehyde dehydrogenase family 3 member H1 [Hevea brasiliensis]	5742	3.4e-76	-0.35195	-0.29602	-0.89524	-0.17258	1.4542	0.68472	1.42	2.15	1.19	2.59	1.56	1.67	1.53	4.53	1.31	4.72
Cluster-20879.34531	succinyl-CoA synthetase alpha subunit	867	1.7e-11	-0.32609	-0.58297	0.44105	-0.45246	1.0668	-0.019805	48.54	57.12	86.8	65.35	49.39	51.52	91.49	74.74	143.81	90.58
Cluster-20879.35091	isocitrate pyruvate dehydrogenase	1662	1.1e-171	-0.20389	-0.44882	-0.16166	0.073171	-2.0524	-2.5407	60.38	89.31	95.26	114.17	69.1	75.93	106.17	74.88	97.74	143.72
Cluster-20879.35109	PREDICTED: glyceraldehyde-3-phosphate dehydrogenase 2, cytosolic isoform X2 [Eucalyptus grandis]	1908	3e-162	-0.55189	NA	0.72486	0.0086516	-0.22211	-1.0233	323.48	378.65	453.82	269.28	271.9	222.73	455.24	362.75	453.52	29.53
Cluster-20879.35397	pyruvate dehydrogenase E2 component alpha subunit	3638	1.6e-10	0.11041	0.45509	1.2344	0.83636	-1.1754	-2.0215	13.41	10.27	10.27	3.3	11.39	5.46	8.06	12.88	16.46	34.43
Cluster-20879.35459	pyruvate kinase [Paeonia suffruticosa]	4032	1.6e-136	-0.19045	-0.79924	0.63032	-0.31281	-0.25665	-1.6251	54.38	48.48	58.08	36.55	59.25	37.53	49.8	35.7	87.13	185.63
Cluster-20879.35460	PREDICTED: pyruvate kinase 1, cytosolic [Eucalyptus grandis]	3003	5.9e-120	-0.27293	-0.43423	1.1858	0.50431	-0.40706	-0.35178	82.23	87.28	101.67	52.86	68.9	97.76	91.17	70.46	66.42	2.17
Cluster-20879.35582	malate pyruvate dehydrogenase	1840	1.8e-143	-0.092591	-0.37162	0.83874	0.3002	-0.31177	-1.2991	50.51	41.17	64.1	33.59	46.3	39.06	56.07	18.62	63.05	185.47
Cluster-20879.35605	PREDICTED: pyruvate kinase isozyme A, chloroplastic [Vitis vinifera]	2642	4.3e-284	-0.023179	-0.82868	0.76104	0.19993	-0.18447	-1.08	68.15	57.75	72.04	40.9	72.55	73.46	64.39	53.52	88.99	43.76
Cluster-20879.35683	hypothetical protein Csa_021658 [Cucumis sativus]	4082	1.9e-209	0.056396	-0.49696	-0.23906	-0.76092	0.33679	-2.0018	29.26	32.08	44.25	60.78	37.19	28.58	39.7	54.05	104.34	6.64
Cluster-20879.35851	hypothetical protein TanjilG_28803 [Lupinus angustifolius]	517	4e-16	3.3753	-4.4127	10.058	4.5034	1.3549	-3.88	23.86	0.63	40.06	0	0.85	18.57	0	2.23	4.26	57.41
Cluster-20879.35889	aconitate hydratase, cytoplasmic [Ricinus communis]	3826	0	-0.050728	-0.46785	0.55578	-0.21297	-0.64345	-1.1872	113.3	115.92	141.23	106.43	104.64	89.33	165.95	107.59	151	1.55
Cluster-20879.35924	pyruvate dehydrogenase citrate (pro-S)-lyase	1210	4.6e-31	0.1879	0.8372	-0.24608	1.9206	1.3494	2.173	5.77	2.9	2.44	3.06	5.05	3.13	2.45	2.99	1.98	37.14
Cluster-20879.36060	plastidial pyruvate kinase 2 [Herrania umbratica]	2246	9.7e-285	-0.22241	-0.6556	1.0675	-0.29289	-1.6252	-2.1225	60.09	59.36	106.95	56.04	59.31	51.29	107.87	35.71	121.04	0.58
Cluster-20879.36306	6-phosphogluconate dehydrogenase [Macleaya cordata]	2072	2.2e-254	0.054646	-0.80532	0.46765	0.022277	-0.75361	-1.4126	102.22	85.47	135.03	105.02	106.45	108.17	121.17	66.67	143.12	6.1
Cluster-20879.36308	Hexokinase	1397	3.6e-144	0.037589	-1.2341	0.88207	0.57953	-3.2514	-2.4829	16.7	16.75	30.37	21.96	17.68	17.37	14.66	28.83	16.33	82.18
Cluster-20879.36460	PREDICTED: aldose 1-epimerase [Eucalyptus grandis]	1471	3.1e-130	-0.31497	-0.70304	0.93777	-0.19615	-0.87483	-1.678	43.27	55.21	69.19	39.24	52.65	44.01	79.36	45.74	78.55	19.26
Cluster-20879.36501	Phosphoglycerate kinase [Actinidia chinensis var. chinensis]	2156	3.7e-164	-0.16526	-0.87241	0.96135	0.74116	-0.91603	-1.5202	46.48	51.6	77.4	41.38	46.99	92.38	73.67	40.3	82.37	0
Cluster-20879.36514	transketolase	3683	3.2e-311	-0.29295	-0.21415	0.90652	0.90401	-0.59771	-1.4103	122.27	131.69	164.75	87.75	97.14	155.76	181.14	107.09	197.5	28.87
Cluster-20879.36652	succinyl-CoA synthetase beta subunit	1274	1.6e-10	-0.15226	-0.68826	0.0037507	-0.63882	0.5999	1.0707	31.48	32.91	44.81	60.75	27.49	31.3	47.38	34.78	53.39	13.77
Cluster-20879.36687	6-phosphogluconate dehydrogenase, decarboxylating 2, chloroplastic-like [Hevea brasiliensis]	2382	6.3e-258	-0.022089	0.88465	0.24137	-0.43963	-0.16196	-1.6078	50.41	55.84	77.44	85	62.99	62.56	82.12	82.66	154.86	5.58
Cluster-20879.36721	pyruvate dehydrogenase citrate (pro-S)-lyase	1456	3.1e-26	-0.050549	-0.47686	0.41227	0.030692	-0.52496	-1.9648	50.22	52.36	65.69	54.82	50.66	42.16	66.18	42.98	66.38	312.11
Cluster-20879.36734	pyruvate dehydrogenase E1 component beta subunit	2964	7.7e-88	-0.28618	-0.11588	1.1047	-0.32792	0.24991	-0.98027	11.35	8.72	17.61	7.13	11.42	11.89	15.36	6.97	13.52	78.37
Cluster-20879.36745	pyruvate dehydrogenase E1 component beta subunit	2535	5.4e-90	-0.3575	-0.45252	0.95473	0.25892	0.77383	-0.8393	34.8	32.76	50.41	28.32	29.01	38.85	48.36	29.42	58.51	15.24
Cluster-20879.36859	PREDICTED: pyrophosphate--fructose 6-phosphate 1-phosphotransferase subunit beta [Theobroma cacao]	2287	2.8e-287	-0.1238	-0.41052	0.9759	-0.072368	-1.426	-2.0872	143.75	145.61	227.39	122.26	124.66	118.02	223.69	82.71	222.35	0.88
Cluster-20879.37043	6-pyruvate dehydrogenase 1	2468	3.7e-245	-0.12686	-0.56743	0.67062	-0.40305	-2.7548	-3.3252	20.63	22.13	30.9	21.56	18.24	11.65	25.65	11.54	18.68	141.48
Cluster-20879.37229	Enolase [Parasponia andersonii]	1847	1.4e-241	-0.16823	-0.46204	0.98207	-0.12545	-0.96537	-1.5389	31.2	36.45	59.29	30.78	30.79	36.79	56.65	30.63	52.35	1.79
Cluster-20879.37448	malate pyruvate dehydrogenase	4905	8e-82	-0.1026	-0.037595	0.57791	-0.31163	-1.3803	-1.1469	252.69	227.85	255.5	169.94	264.28	286.53	253.73	188.38	325.75	4.5
Cluster-20879.37452	aldehyde dehydrogenase family 7 member B4 [Hevea brasiliensis]	3245	1.8e-162	-0.4492	1.0938	-1.6184	0.10319	1.3565	1.8495	50.97	68.95	22.57	109.07	57.64	78.86	43.77	137.36	20.6	76.63
Cluster-20879.37480	hypothetical protein B456_003G105100 [Gossypium raimondii]	2275	6.9e-222	-0.12142	-1.4592	0.64251	-0.87609	-2.8436	-3.6987	16.35	15.86	34.56	30.04	14.26	10.81	36.69	6.43	44.67	68.14
Cluster-20879.37620	isocitrate pyruvate dehydrogenase	3685	1.9e-181	-0.33164	-0.84608	-0.055649	-0.86934	-0.98941	-1.1767	30.09	43.14	51.43	79.96	30.51	38.53	64.99	24.77	51.2	111.04
Cluster-20879.38020	--	1874	--	0.272	NA	-0.35668	-1.4217	1.4757	0.58159	38.72	25.98	12.65	23.4	31.52	13.5	15.8	48.8	15.95	2.52
Cluster-20879.38054	PREDICTED: fructose-1,6-bisphosphatase, cytosolic [Erythranthe guttata]	1521	1.2e-185	0.060927	-0.43217	0.76074	1.4026	-0.46428	-0.61685	31.99	31.38	38.19	25.74	35.16	86.6	37.3	25.93	36.4	24.67
Cluster-20879.38076	malate dehydrogenase, chloroplastic [Quercus suber]	1971	1.7e-176	-0.42045	-1.2813	0.34944	-0.42641	-2.4604	-2.8736	15.77	23.54	48.47	47.12	21.24	19.37	50.5	10.17	64.8	10.48
Cluster-20879.38216	glyceraldehyde 3-phosphate dehydrogenase, partial [Paeonia suffruticosa]	2174	2.1e-79	-0.37709	-1.2951	0.55473	0.1524	-3.0047	-2.5751	342.22	436.67	884.44	711.93	329.58	388.86	996.93	135.99	608.05	25.89
Cluster-20879.38229	malate pyruvate dehydrogenase	2574	4.4e-116	-0.16212	-1.047	1.6813	-0.033407	-0.64955	-1.1258	160.29	160.11	347.58	108.75	171.56	164.44	331.42	80.07	370.52	13.11
Cluster-20879.38274	PREDICTED: pyruvate kinase isozyme A, chloroplastic [Vitis vinifera]	2741	2.2e-270	6.0586	-5.422	NA	1.622	0.19694	0.13899	0.44	0	0.14	0.52	0	0.12	0	0.22	0.24	52.35
Cluster-20879.38386	isocitrate pyruvate dehydrogenase	1538	4.4e-172	-0.24303	0.08613	0.57063	-0.48886	-0.60175	-1.6904	214.09	228.38	223.29	157.13	244.48	168.45	247.37	106.31	154.8	22.76
Cluster-20879.38448	malate pyruvate dehydrogenase	1285	1.6e-138	-0.26867	-0.3628	0.53526	0.53108	-0.42384	-1.43	56.08	66.79	85.75	59.53	58.18	46.06	84.91	41.64	81.81	26.28
Cluster-20879.38478	phosphoglucomutase, chloroplastic [Populus trichocarpa]	2686	7e-96	-0.35262	-0.44232	1.1466	0.73509	-0.43011	-0.61638	18.06	20.35	30.02	14.01	17.89	27.12	38.33	24.9	33.34	112.48
Cluster-20879.38492	triosephosphate isomerase, chloroplastic [Solanum pennellii]	4796	1.5e-21	0.0038116	-0.55745	1.3607	0.13858	0.38587	-2.2218	6.02	4.73	7.66	2.58	4.84	4	6.16	6.89	20.37	50.58
Cluster-20879.38523	unnamed protein product, partial [Vitis vinifera]	1555	3e-91	-0.28368	-0.90028	0.9834	0.37609	-1.1181	-1.8928	377.32	410.98	572.37	289.86	360.08	406.01	595.92	249.23	581.35	22.89
Cluster-20879.38527	enolase [Prunus yedoensis var. nudiflora]	2168	7.9e-199	-0.51262	NA	1.4919	-0.2948	-1.9149	-3.3474	273.47	307.39	510.55	157.55	213.08	137.02	472.76	102.27	671.54	25.26
Cluster-20879.38551	Aldehyde dehydrogenase family 3 member like [Actinidia chinensis var. chinensis]	2734	6.1e-164	-0.52066	1.2733	-0.3658	0.27862	2.2847	1.2524	41.44	50.14	24.72	29.52	31.92	27.14	20.1	82.43	20.04	23.8
Cluster-20879.38772	6-phosphogluconate dehydrogenase [Paeonia suffruticosa]	2142	1.9e-277	-0.2784	-0.38474	0.24806	0.60934	-0.4841	-1.0234	128.82	143.13	191.62	185.8	108	172.48	184.59	139.89	197.29	40.73
Cluster-20879.38960	succinate pyruvate dehydrogenase (ubiquinone) iron-sulfur subunit	1956	1.3e-11	-0.3034	-0.54325	0.88307	-1.0325	-0.95557	1.305	51.24	61.64	99.48	52.83	46.8	58.88	97.71	61.51	101.41	13.31
Cluster-20879.39097	hypothetical protein VIGAN_01416800 [Vigna angularis var. angularis]	2191	1.6e-244	-0.52522	NA	0.55852	0.19418	-1.0528	-1.0358	61.4	99.85	132.83	124.76	73.28	101.04	141.82	81.72	108.99	3.26
Cluster-20879.39194	diphosphate-dependent pyruvate dehydrogenase	1977	1.1e-218	-0.059329	-0.98252	1.3781	-0.81115	0.89631	-2.5791	139.68	123.17	254.02	97.16	129.06	82.48	255.63	33.56	243.19	91.67
Cluster-20879.39289	hypothetical protein TanjilG_28803 [Lupinus angustifolius]	2091	3.1e-19	0.018716	-0.38001	NA	0.087116	0.67449	-1.3045	18.32	16.93	15.51	19.83	16.62	16.6	12.93	18.38	22.04	12.07
Cluster-20879.39291	phosphoglycerate kinase, cytosolic [Herrania umbratica]	2179	9.5e-128	-0.17344	-0.74635	0.74949	-0.17129	-1.1646	-2.0837	293.59	283.52	394.75	223.04	319.91	257.79	389.66	155.93	480.13	0.29
Cluster-20879.39309	PREDICTED: aconitate hydratase 1 [Vitis vinifera]	3252	0	-0.032052	NA	0.88893	-0.53548	-0.54793	-1.5852	54.53	45.11	54.15	29.64	49.14	31.62	58.88	35.91	69.49	27.7
Cluster-20879.3940	pyruvate dehydrogenase E2 component (dihydrolipoamide acetyltransferase)	2011	9.3e-37	0.97928	-0.25601	-0.64648	0.47593	-0.62594	-0.92971	0.48	0.03	0.28	0.49	0.21	0.24	0.43	0.14	0.2	31.43
Cluster-20879.39882	pyruvate dehydrogenase citrate (pro-S)-lyase	4962	3.9e-20	0.46252	0.17369	-0.61805	-0.94614	-1.7909	-0.16866	5.74	4.49	2.27	7.06	4.57	3.7	3.64	2.32	0.63	14.69
Cluster-20879.39890	pyruvate kinase, cytosolic isozyme [Quercus suber]	4066	1.8e-140	-0.25434	NA	0.48211	-0.4198	-0.92074	-1.5479	54.36	62.88	74.75	60.46	63.37	49.55	92.36	51.1	99.68	100.58
Cluster-20879.40136	pyruvate dehydrogenase citrate (pro-S)-lyase	556	2.8e-28	0.12677	-0.84025	0.93665	0.10157	-2.1705	-1.9994	81.41	58.44	117.91	61.51	69.38	70.87	113.36	44.31	127.43	11.44
Cluster-20879.40648	fumarate hydratase 1, mitochondrial [Quercus suber]	3198	2.7e-147	0.037706	-0.52024	0.63818	-0.43936	-1.663	-2.1012	20.55	19.06	34.19	21.24	21.37	12.57	37.53	11.18	35.85	1.91
Cluster-20879.41021	succinate pyruvate dehydrogenase (ubiquinone) flavoprotein subunit	1022	6.9e-12	0.68104	0.69848	0.26439	-0.52273	-0.84043	1.3642	9.23	6.65	4.26	1.51	5.53	2.81	4.84	10.67	3.77	6.38
Cluster-20879.41760	isocitrate pyruvate dehydrogenase (NAD+)	1742	3e-156	-0.19005	-0.51421	0.15164	-0.25217	-1.0907	-1.3609	34.13	35.13	47.28	47.57	33.46	31.46	47.22	18.99	35.71	180.53
Cluster-20879.42036	pyruvate dehydrogenase E1 component alpha subunit	2570	7.8e-105	0.033071	-0.27758	-0.041376	0.63511	-0.73864	-1.2043	75.54	77.67	76.33	96.72	80.4	80.1	78.83	93.53	123.53	0.73
Cluster-20879.42425	PREDICTED: probable ribose-5-phosphate isomerase 3, chloroplastic [Vitis vinifera]	829	3.7e-16	1.0915	NA	-1.5364	-0.2803	-0.082093	0.44938	2.16	1.3	1.94	5.48	1.9	2	1.51	2.03	1.03	0.24
Cluster-20879.43167	isocitrate pyruvate dehydrogenase (NAD+)	2007	1.5e-156	-0.23036	-0.39318	0.16368	0.07997	-0.9616	-1.7934	29.74	34.18	45.09	39.98	33.73	22.35	43.17	28.54	56.62	4.78
Cluster-20879.43255	enolase [Prunus yedoensis var. nudiflora]	2042	2.7e-201	-0.45323	-1.0866	1.4984	0.58501	-2.0113	-2.1107	221.96	264.08	559.9	223.66	205.94	284.06	677.72	171.46	522.39	57.31
Cluster-20879.45118	Aconitate hydratase [Actinidia chinensis var. chinensis]	3623	0	-0.36613	-0.44127	0.26429	-0.77439	-0.51002	-1.1211	20.67	26.77	25.49	22.81	19.77	11.81	23.5	16.91	21.49	40.84
Cluster-20879.45530	malate pyruvate dehydrogenase	2550	1.8e-122	0.24697	-0.64506	0.29132	-0.34878	-0.63597	-1.2179	4.66	3.15	4.04	4.14	4.16	2.35	4.15	1.37	2.12	3.04
Cluster-20879.45703	Pyruvate kinase [Corchorus olitorius]	791	6.2e-53	-0.49351	-1.0259	1.336	0.28402	-1.4027	-2.3568	2.84	5.01	7.22	2.64	2.67	5.23	4.83	2.87	9.93	31.32
Cluster-20879.45704	PREDICTED: pyruvate kinase isozyme A, chloroplastic [Vitis vinifera]	2024	2.2e-155	-0.50536	-1.2795	1.1455	1.3205	-1.057	-1.926	4	5.97	9.32	4.23	3.9	8.7	5.88	2.9	7.44	7.18
Cluster-20879.46155	hypothetical protein BHE74_00017470 [Ensete ventricosum]	638	3.2e-23	0.79499	NA	NA	-0.71856	2.4839	0.78406	2.03	0.88	1.06	0.63	1.48	0.59	0.45	1.97	1.42	62.25
Cluster-20879.47810	glyceraldehyde-3-phosphate dehydrogenase, cytosolic isoform X1 [Helianthus annuus]	1610	9.4e-173	-1.1419	NA	0.6809	-0.61266	-1.4532	-3.3522	32.24	75.23	97.61	57.33	48.46	27.55	119.15	42.92	202.14	57.19
Cluster-20879.4799	L-lactate dehydrogenase B-like [Manihot esculenta]	1665	1.1e-155	-0.27307	NA	2.1145	1.2965	-1.3179	-2.452	0.53	0.95	3.07	0.62	0.49	1.2	1.49	0.5	1.91	34.47
Cluster-20879.48088	pyruvate dehydrogenase E1 component alpha subunit	2424	3.8e-117	-0.10411	0.38563	-0.42604	0.1169	0.79018	-0.27198	21.14	25.76	16.37	27.24	20.97	35.71	16.17	73.8	42.32	110.54
Cluster-20879.49174	hypothetical protein CISIN_1g025540mg [Citrus sinensis]	1091	1.6e-14	0.32883	-0.76753	NA	-2.1686	-1.3705	-0.59416	3.13	1.45	2.47	3.05	2.97	0.55	3.82	1.08	2.22	4.93
Cluster-20879.49623	glyceraldehyde-3-phosphate dehydrogenase GAPCP2, chloroplastic isoform X1 [Olea europaea var. sylvestris]	3508	2.9e-57	-0.081584	-1.073	0.91249	0.0074349	-2.4485	-2.137	28.11	28.92	51.72	31.72	28.63	29.97	50.13	10.54	43.12	3.32
Cluster-20879.53592	Ribokinase [Macleaya cordata]	1617	5e-142	-0.12493	-0.51509	NA	-0.56481	-0.60415	-1.4783	22.9	25.43	25.95	32.97	28.33	16.57	35.76	26.97	47.77	5.68
Cluster-20879.53623	hypothetical protein MIMGU_mgv1a009480mg [Erythranthe guttata]	1841	3.9e-183	-0.025275	NA	1.5327	2.1661	-0.15545	-0.52327	12.31	11.47	11.84	4.24	3.4	12.53	4.93	5.51	5.86	7.11
Cluster-20879.56059	fructose-1,6-bisphosphatase, chloroplastic [Abrus precatorius]	1711	2.6e-181	0.4792	NA	1.5299	2.3679	1.5062	-0.50062	5.16	2.8	5	1.55	6.25	25.47	1	2.44	1.45	15.12
Cluster-20879.58589	ribulose-phosphate 3-epimerase, chloroplastic [Arabidopsis lyrata subsp. lyrata]	1765	8.5e-119	-0.19834	NA	1.1601	1.6514	-0.40259	-0.65741	19.01	17.91	26.91	13.52	15.86	35.33	20.96	17.42	20.57	33.69
Cluster-20879.60807	diphosphate-dependent pyruvate dehydrogenase	3381	2.4e-226	-0.63907	0.7948	0.16475	-0.73773	-1.1671	-1.304	1.83	2.81	1.11	1.31	1.34	2.3	1.22	3.31	0.83	20.74
Cluster-20879.61107	malate pyruvate dehydrogenase	1806	1.3e-85	-0.10619	0.62593	0.36448	-0.24727	-0.64564	-1.3544	8	9.69	4.99	2.67	9.14	5.19	5.54	2.52	1.14	72.11
Cluster-20879.61676	malate pyruvate dehydrogenase	3715	1.1e-88	-0.015055	-0.67395	0.89669	-0.033886	-1.4487	-2.0654	0.34	0.44	0.67	0.71	0.32	0.17	0.86	0.13	0.59	101.68
Cluster-20879.64709	glyceraldehyde-3-phosphate dehydrogenase, cytosolic isoform X1 [Helianthus annuus]	969	2.3e-97	-2.5402	1.4452	0.99227	0.24827	-2.2152	-3.8639	7.39	31.6	15.01	10.6	4.59	4.84	10.3	1.61	17.9	21.18
Cluster-20879.70023	transketolase	525	8e-57	-0.2147	0.29648	-1.1178	1.429	1.0646	-1.4086	3.43	7.14	3.83	6.83	2.07	5.13	7.27	16.54	16.95	119.44
Cluster-20879.76344	malate pyruvate dehydrogenase	1966	9.7e-47	-0.83238	3.3198	-0.16292	0.042839	-0.35322	-1.5501	0.3	0.79	0.06	0.2	0.36	0.91	0.18	0.63	0.06	37.35
Cluster-20879.9376	pyruvate dehydrogenase E2 component (dihydrolipoamide acetyltransferase)	3036	5.8e-14	-1.423	-0.088794	2.8022	-1.2279	-0.91882	-0.45202	0.61	2.52	1.41	0.5	0.92	0.41	0.57	0.42	0.71	60.1
Cluster-25817.0	pyruvate dehydrogenase citrate (pro-S)-lyase	1390	8.1e-40	-1.3773	0.20382	-0.49962	0.58344	-0.36603	-2.503	0.05	0.51	0.26	0.22	0.1	0.36	0.41	0.21	0.46	20.49
NA: It has not been judged whether it is a differential gene.
