# Supplementary material for: Transcriptome sequencing and gene expression analysis revealed early ovule abortion of Paeonia ludlowii
Source: BMC Genomics. 2023 Feb 17;24:78. doi: 10.1186/s12864-023-09171-1 (PMC9936667; doi:10.1186/s12864-023-09171-1)
Supplement: Supplementary file 6 — Additional file 6. DEGs involved in phytohormones signaling of Paeonia ludlowii. [file 12864_2023_9171_MOESM6_ESM.xls]

## Sheet: Sheet1
Additional file 6： DEGs involved in phytohormones signaling of Paeonia ludlowii.
geneID	Description	Gene Length	Corrected_pValue（padj）	log2FC						The expression level of genes (FPKM)
				Pl_1vsPl_2	Pl_2vsPl_3	Pl_3vsPl_4	Pl_5AvsPl_5N	Pl_6AvsPl_6N	Pl_7AvsPl_7N	Pl_1	Pl_2	Pl_3	Pl_4	Pl_5N	Pl_5A	Pl_6N	Pl_6A	Pl_7N	Pl_7A
Cluster-20879.71995	jasmonic acid-amino synthetase	1860	2.4e-236	-5.12548e-15	-6.68395	1.92387	-6.6464	-8.6781	-9.1967	0	0	0.53	0.33	0.33	0	2.44	0	2.75	0
Cluster-1978.0	two-component response regulator ARR-B family	830	1.1e-28	-1.59971	-1.62114	-0.0965869	-0.41274	-7.1798	-3.6783	0	0	0.94	1.02	0.1	0.3	1.4	0	1.22	0
Cluster-19820.0	SAUR family protein	733	7.8e-34	2.25759	-4.63322	4.75387	6.7309	4.5004	-1.4442	0.34	0	0.75	0.12	0	2.27	0	0	0.11	0
Cluster-20174.0	jasmonic acid-amino synthetase	1908	1e-242	2.23818	-2.21099	-1.34302	-1.1801	-0.2456	-3.9536	0.3	0.04	0.11	0.18	0.18	0	0.32	0.25	0.69	0.19
Cluster-20879.10921	DELLA protein	1705	3.5e-170	-0.875457	2.11051	0.0229397	0.7499	2.81	3.0126	1.02	1.14	0.3	0	0.52	0.76	0.08	2	0.08	1.59
Cluster-20879.12481	auxin responsive GH3 gene family	2154	0	0.0898016	0.0656357	2.20548	0.28124	-0.65798	-1.6543	5.76	5.65	4.13	1.23	3.12	2.83	1.14	0.9	2.41	1.05
Cluster-20879.13422	auxin responsive GH3 gene family	2029	4.8e-307	-1.82248	0.505523	-2.04488	1.6894	1.922	-2.1001	1.45	3.15	3.14	12.39	0.2	0.46	1.25	4.02	0.74	0.28
Cluster-20879.14033	two-component response regulator ARR-A family	1767	9.4e-17	-0.221599	1.9693	-0.842437	-0.65156	1.4528	1.2862	2.82	4.75	1.96	3.83	3.73	2.74	2.63	3.08	1.28	4.28
Cluster-20879.14350	two-component response regulator ARR-A family	1152	7.9e-73	0.184979	-0.933066	-0.475335	-2.6795	-0.60814	-3.9309	3.66	4.78	0.77	2.56	2.42	2.5	1.62	3.64	1.01	4.25
Cluster-20879.15437	auxin responsive GH3 gene family	2552	3.6e-142	0.0844976	-2.18735	1.12713	-0.46505	-2.2153	-1.0731	1.76	1.19	4	4.75	3.35	1.03	6.6	6.02	5.56	0.9
Cluster-20879.16142	SAUR family protein	1312	1.8e-49	0.0433219	-2.91457	1.81397	0.33663	-4.0208	-6.5038	2.01	1.3	7.32	3.72	6.47	6.37	11.16	2.89	16	10.65
Cluster-20879.18219	auxin influx carrier (AUX1 LAX family)	1796	1.8e-172	0.231907	-0.161255	1.33827	-0.10817	0.93506	0.52904	3.88	3.16	27.31	7.8	7.77	12.02	35.4	2.88	34.44	0.24
Cluster-20879.19159	abscisic acid receptor PYR/PYL family	2074	4e-83	-0.880044	-0.55069	0.924429	-0.76194	2.457	-0.22298	9.54	7.52	5.64	3.44	15.62	10.66	6.21	9.59	5.1	9.71
Cluster-20879.20752	auxin influx carrier (AUX1 LAX family)	2261	9.2e-33	0.427971	-0.154018	0.0198135	-0.66941	-1.0798	-0.16746	3.29	6.49	10.55	6.47	4.95	4.94	7.42	45.62	8.4	13.26
Cluster-20879.21306	abscisic acid receptor PYR/PYL family	909	4.2e-85	-0.85292	-2.52372	0.105608	-2.8209	-4.4857	-6.0869	5.67	3.42	4.25	3.96	4.31	3.32	4.05	2.11	2.56	2.21
Cluster-20879.21958	--	2024	4.9e-118	0.46509	-0.76391	1.6396	1.3225	-0.043765	-1.5114	1	0.77	7.2	7.63	4.48	1.14	6.1	0.37	10.4	0
Cluster-20879.24314	jasmonic acid-amino synthetase	3315	9e-178	-0.204315	0.376922	-1.15187	0.88048	-1.299	-1.4839	7.67	6.2	8.59	7.23	2.76	8.87	3.3	3.33	4.19	2.9
Cluster-20879.24341	jasmonate ZIM domain-containing protein	1762	3.6e-24	-0.186168	-2.17853	-0.947631	0.37479	-0.62948	-2.464	11.07	10.23	8.96	21.41	14.77	24.41	35.4	13.58	32.43	15.11
Cluster-20879.24475	ABA responsive element binding factor	3803	5.8e-96	-0.44353	0.675866	0.239963	0.48828	1.1613	0.72366	3.75	4.75	24.76	49.42	2.31	4.21	10.77	8.9	10.95	3.27
Cluster-20879.24872	histidine-containing phosphotransfer peotein	1581	7.2e-08	0.304362	-0.218531	0.0558641	-1.3265	-1.5294	-1.1099	11.97	14.14	8.19	9.8	11.52	17.8	10.53	24.52	7.06	18.68
Cluster-20879.25369	two-component response regulator ARR-A family	1103	2.8e-67	3.55313	-3.86066	-0.00143676	-0.057006	0.46411	-6.7665	21.9	17.94	16.08	22.68	44.95	16.62	28.15	11.71	27.71	18.56
Cluster-20879.26210	arabidopsis histidine kinase 2/3/4 (cytokinin receptor)	6666	5.3e-44	0.175289	0.276969	-0.728112	1.0318	1.5529	1.2602	0.77	0.22	1.29	1.46	0.68	0.68	3.63	5.96	7.16	0
Cluster-20879.26485	abscisic acid receptor PYR/PYL family	2602	3.1e-32	-1.17512	2.38911	-3.51163	2.7144	2.6367	3.2901	2.49	1.86	1.41	3.61	1.41	3.1	1.19	3.38	0.91	2.84
Cluster-20879.2713	histidine-containing phosphotransfer peotein	940	6.7e-38	-1.65287	8.83323	5.12548e-15	3.7439	4.1525	3.1443	19.05	38.85	7.51	96.06	9.93	75.71	7.16	49.01	3.42	49.99
Cluster-20879.27279	chromosome 3 open reading frame 10	931	3.9e-30	0.10364	0.94904	1.0658	0.26702	2.4595	0.71115	1.67	5.95	0	0	0	0.34	0	2.75	0.79	7.3
Cluster-20879.27324	jasmonate ZIM domain-containing protein	2004	4.6e-36	0.016871	-2.09102	1.36662	-1.3037	-2.1572	-3.5043	27.8	30.88	11.17	8.78	21.6	17.62	10.87	53.73	15.02	37
Cluster-20879.27819	auxin-responsive protein IAA	1136	4.4e-07	-0.414659	-0.676075	-0.160988	-0.78419	-3.68	-2.777	36.33	32.05	105.33	65.74	81.39	27.41	167.03	31.6	169.85	21.61
Cluster-20879.29059	arabidopsis histidine kinase 2/3/4 (cytokinin receptor)	4508	0	0.446195	-1.28883	1.65032	-1.0269	0.41219	-2.5653	3.53	3.43	8.55	8.32	5.35	2.76	11.5	1.21	6.12	1.48
Cluster-20879.29225	transport inhibitor response 1	2290	2.4e-129	0.440674	0.79818	-1.90075	3.5187	2.6457	2.673	3.07	1.77	4.34	1.51	5.82	2.73	8.08	10.35	9.6	2.45
Cluster-20879.29401	transport inhibitor response 1	2727	8.7e-280	-0.426402	0.686664	1.22306	0.64757	0.70699	0.0055918	14.9	11.67	7.38	25.89	6.42	85.28	2.82	19.7	1.74	16.99
Cluster-20879.29666	serine/threonine-protein kinase SRK2	1932	4.3e-71	-0.917717	-0.116519	-0.165272	-0.50942	-1.1697	-0.17169	12.44	14.18	5.67	2.67	11.95	14.31	6.68	7.97	7.82	11.37
Cluster-20879.31550	SAUR family protein	778	1e-39	0.243513	-1.58171	1.81527	3.1456	1.747	-0.65516	7.24	11.7	16.06	15.59	12.08	13.59	11.6	7.88	8.32	10.34
Cluster-20879.32327	auxin-responsive protein IAA	1223	2.1e-60	-0.164425	-1.34725	1.60325	1.2162	-1.0611	-3.0344	0.31	0.36	1.15	0	1.09	6.23	0.22	1.18	1.54	0.23
Cluster-20879.32660	auxin influx carrier (AUX1 LAX family)	2079	5.7e-239	0.0269464	-1.23249	0.686165	0.10409	-3.2273	-4.4917	10.6	11.01	22.62	11.5	11.46	19.39	22.52	9.64	29.38	5.9
Cluster-20879.3297	two-component response regulator ARR-B family	2639	5.2e-221	-3.34468	0.316203	0.527272	-3.3766	-1.4113	-0.43875	6.02	5.63	13.84	8.84	5.19	5.25	9.23	1.29	9.81	1.03
Cluster-20879.34784	auxin influx carrier (AUX1 LAX family)	2240	4e-137	0.54777	-0.411513	1.66369	2.2591	-0.039069	0.34578	0.09	0.67	0.9	0.28	0.37	0	0.25	0.15	0.41	0.52
Cluster-20879.34950	auxin-responsive protein IAA	1368	2.6e-91	-0.490248	-1.97927	0.377507	-1.8009	-1.2377	-2.4799	47.19	29.96	37.54	15.15	31.89	146.02	32.62	28.62	25.54	46.32
Cluster-20879.35015	two-component response regulator ARR-B family	1682	6.7e-113	-0.25904	-0.46182	1.052	0.74276	-0.69617	-0.33309	2.7	2.5	14.51	10.35	4.52	1.04	6.17	2.78	4.83	1.73
Cluster-20879.35718	auxin-responsive protein IAA	948	9.1e-67	4.34849	-4.60831	7.65634	9.4059	2.0842	-4.6852	42.55	52.48	69.75	37.53	48.13	73.31	72.51	48.57	53.63	59.17
Cluster-20879.36098	BR-signaling kinase	2509	1.6e-134	0.11263	NA	1.3263	-0.063558	-0.51476	-1.2937	17.72	1.18	14.83	0.25	0	14.46	0	0.26	0.08	0
Cluster-20879.36317	BRI1 kinase inhibitor 1	1234	5.5e-64	0.1346	3.266	1.6396	-0.19305	4.751	5.7739	33.49	28.69	26.39	12.51	33.39	28.34	34.28	21.38	29.19	17.07
Cluster-20879.36580	ethylene receptor	3897	0	-0.698074	0.1986	-0.603043	1.1468	0.0727	-0.11577	4.13	5.86	0.62	3.27	2.54	5.56	0.42	26.64	0.28	18.21
Cluster-20879.36641	ethylene-insensitive protein 3	2971	0	-0.614671	2.23805	-2.08016	1.2887	3.172	2.6861	16.34	24.72	22.54	38.21	12.55	25.61	10.1	11.17	12.53	16.59
Cluster-20879.37079	gibberellin receptor GID1	2614	3.7e-195	-0.611315	-0.802032	-1.02609	-0.30577	0.65836	0.59732	85.04	125.46	23.99	127.58	42.12	96.79	15.72	137.59	8.63	79.52
Cluster-20879.37243	histidine-containing phosphotransfer peotein	1675	2.4e-09	0.593526	0.60963	-0.385821	-0.33799	0.36906	1.0216	18.67	26.29	45.89	106.36	42.8	32.04	15.19	23.67	14.31	29.18
Cluster-20879.37657	DELLA protein	2199	6.1e-223	-0.316915	-0.056492	0.922303	-0.061969	-0.15289	-1.673	8.42	5.4	4.33	4.5	7.15	4.46	2.6	4.59	3.43	9.09
Cluster-20879.37686	brassinosteroid resistant 1/2	2596	1.1e-82	-0.23364	1.0283	NA	0.1083	2.3645	1.3714	37.89	52.62	39.74	28.85	35.61	24.62	48.92	38.22	87.55	38.49
Cluster-20879.38475	gibberellin receptor GID1	2488	2.4e-191	-0.396051	0.596954	0.255596	0.93598	1.6733	1.0777	10.38	13.95	6.24	8.54	7.3	8.76	6.08	32.57	6.46	27.26
Cluster-20879.39834	ethylene receptor	2797	0	0.01925	-0.49331	0.632242	-0.0097206	-0.94827	-1.2875	64.31	80.01	43.68	47.76	69.91	123.43	39.66	119.39	34.09	107.52
Cluster-20879.39876	arabidopsis histidine kinase 2/3/4 (cytokinin receptor)	2640	8.3e-09	-0.243969	-0.352388	-0.719146	-0.11742	-1.5684	-0.40497	34.16	31.28	45.43	31.87	36.23	34.73	44.04	24.42	38.39	23.11
Cluster-20879.40008	auxin-responsive protein IAA	3144	1.7e-101	-0.181076	-0.39947	1.29735	0.75587	-0.24433	-0.3338	2.6	2.74	5.43	7.66	3.07	4.29	3.93	2.19	2.06	2.05
Cluster-20879.40017	auxin influx carrier (AUX1 LAX family)	2070	1.8e-27	0.663172	-0.350289	1.85835	2.4478	2.0273	-0.15595	73.59	79.25	89.1	45.31	61.02	90.87	81.03	65	82.31	89.87
Cluster-20879.40526	serine/threonine-protein kinase SRK2	3902	1.1e-102	0.895799	0.91565	-1.3654	-0.65026	2.2352	0.08505	6.14	4.3	3.61	1.71	3.65	15.27	2.87	10.87	6.46	9.28
Cluster-20879.41415	ABA responsive element binding factor	4936	1.7e-95	-0.484924	1.72287	-0.687306	0.1387	2.9026	2.0584	2.74	1.43	0.75	2.41	3.1	2.44	0.81	5.43	0.54	1.78
Cluster-20879.42988	two-component response regulator ARR-B family	3687	1.8e-139	-0.21767	-0.493413	-0.0982464	-0.033601	0.93042	1.209	20.91	29.57	8.01	17.7	16.44	18.01	8.73	66.35	6.14	42.45
Cluster-20879.43472	SAUR family protein	822	3.1e-47	0.67007	-0.468292	0.83151	1.5513	2.0321	-1.2231	32	33.38	51.06	56.8	36.5	41.53	22.52	51.53	15.41	51.65
Cluster-20879.43682	two-component response regulator ARR-A family	2060	1.1e-19	2.58637	-2.30134	-1.05341	2.8596	0.36046	-4.7673	16.51	9.8	9.76	11.55	5.86	12.63	10.16	51.24	14.53	7.05
Cluster-20879.43874	auxin-responsive protein IAA	1045	1.9e-97	0.88621	1.11092	0.245489	3.2865	5.4296	3.0004	7.11	0.88	6.59	11.43	0.96	9.76	5.63	7.73	4.46	0.14
Cluster-20879.44253	ethylene-insensitive protein 3	3203	0	-0.483967	1.25996	-0.448607	1.1986	2.2578	1.3661	3.03	0.4	1.07	0.07	0.07	1.39	0.37	5.65	0.21	1.72
Cluster-20879.44382	histidine-containing phosphotransfer peotein	2828	2.9e-12	-0.449716	0.564865	0.007575	0.017901	1.1309	0.45372	33.26	43.48	16.64	28.28	15.26	35.95	12.19	60.83	10.2	39.31
Cluster-20879.44386	histidine-containing phosphotransfer peotein	1339	2.5e-09	0.39713	NA	-3.1054	-0.90845	0.0092546	0.6728	1.95	2.72	1.77	2.49	2.46	2.32	1.5	3.47	1.53	3.4
Cluster-20879.44434	serine/threonine-protein kinase SRK2	2525	6.5e-96	0.141651	-0.298058	1.28101	0.77033	0.84395	0.39876	5.75	4.25	3.82	6.9	5.55	5.19	2.09	4.03	1.9	4.59
Cluster-20879.44510	BR-signaling kinase	5196	9.1e-44	-0.19377	-0.69776	0.37473	-0.60022	-1.1135	-0.86574	12.33	9.56	10.52	5.96	6.73	12.33	6.27	10.96	7.37	13.72
Cluster-20879.45852	two-component response regulator ARR-B family	1309	3.1e-110	-0.18276	-0.34289	0.52419	0.20721	-0.069298	-0.81629	13.61	13.47	23.45	18.98	19.91	14.13	23.98	12.76	22.32	16.92
Cluster-20879.45960	DELLA protein	2649	0	-0.0540842	0.043567	1.46912	0.7171	1.8224	-0.2432	27.9	31.97	35.02	20.82	26.11	32.91	33.62	34.59	32.77	29.31
Cluster-20879.46532	two-component response regulator ARR-A family	2124	8.3e-68	0.709347	-0.0312214	0.718611	0.97094	2.3277	0.065224	13.03	13.67	8.82	4.78	7.02	7.67	7.58	19.79	10.36	13.91
Cluster-20879.46738	ABA responsive element binding factor	2264	4.8e-98	1.18609	-1.2818	-0.890575	-1.8211	0.031648	-0.10897	5.02	2.34	1.57	1.53	3.33	4.5	1.97	9.73	2.25	3.95
Cluster-20879.46843	serine/threonine-protein kinase SRK2	939	3e-147	0.168299	0.770619	-0.22708	0.069181	4.7935	2.2299	6.43	3.67	11.66	15.8	9.54	6.54	7.08	9.72	7.06	10.42
Cluster-20879.47114	F-box protein GID2	1231	9.7e-45	-0.198562	-0.262904	0.398744	-0.30483	-1.5154	-1.2883	1.11	0.64	0.8	0.34	0.76	1.43	0.08	4.18	0.13	2.17
Cluster-20879.4783	SAUR family protein	724	1.5e-32	1.63462	-2.37212	1.07325	1.8322	-1.3914	-2.3152	5.04	7.43	7.17	5.64	8.66	6.29	14.71	4.23	13.35	7.19
Cluster-20879.48372	auxin-responsive protein IAA	2000	1.1e-50	0.869239	-1.1732	2.28784	1.9388	1.9857	0.40197	3.1	1.06	3.31	3.96	0.97	2.55	2.32	1.19	5.37	1.31
Cluster-20879.48630	SAUR family protein	566	8.1e-47	1.4513	-0.81861	3.82927	5.7694	NA	2.6716	26.11	14.79	35.39	7.29	9.74	35.9	10.68	46.1	8.53	20.13
Cluster-20879.50236	histidine-containing phosphotransfer peotein	1153	2.6e-23	0.0463578	-0.944231	-0.183214	-0.48717	-2.1158	-1.4385	3.58	2.16	0.75	0	0	6.11	0	0	0	0
Cluster-20879.51251	auxin-responsive protein IAA	2640	1.4e-120	-0.0339867	0.680998	0.0550729	1.3292	-0.49039	-1.9499	10.63	7.57	17.45	20.42	11.25	9.86	12.94	4.28	10.87	6.08
Cluster-20879.5179	SAUR family protein	950	5.6e-32	1.64604	-2.59025	4.44579	7.409	1.839	0.47931	9.82	9.75	5.82	7.63	7.6	19.75	8.22	5.11	12.05	4.72
Cluster-20879.52481	brassinosteroid insensitive 1-associated receptor kinase 1	2553	1e-282	0.028778	0.89915	-1.3439	0.27197	1.3873	0.61184	1.72	0	2.52	0	0	2.73	0	0.17	0	0
Cluster-20879.52516	SAUR family protein	1063	9e-47	0.318026	2.28582	-1.95966	3.6597	5.6095	4.3814	7.11	6.81	2.34	5.89	5.21	4.6	3.46	10.54	3.35	6.43
Cluster-20879.52544	BR-signaling kinase	2075	4.8e-254	-0.20896	NA	0.66845	0.35742	0.44712	-0.21857	10.92	7.7	0.3	8.47	2.43	15.01	1.08	18.64	0.67	13.49
Cluster-20879.52708	auxin response factor	4789	1.2e-98	-0.695807	0.377763	0.187881	0.95541	1.4135	-0.056405	5.7	5.37	6.13	3.02	5.17	7.95	5.49	6.67	5.22	6.49
Cluster-20879.53152	--	4349	0	0.61268	-1.2025	0.6271	0.36371	-0.42789	-0.50845	8.39	13.6	9.02	10.01	6.9	12.22	5.66	13.81	5.74	9.23
Cluster-20879.55694	abscisic acid receptor PYR/PYL family	1517	1.5e-15	0.136398	1.12066	0.234985	-0.063288	3.0806	0.25152	1.49	0.76	2.05	1.26	1.24	1.98	1.52	1.04	1.12	1.12
Cluster-20879.56226	SAUR family protein	761	6.2e-42	0.142501	0.0983682	1.56874	0.51408	1.2658	-0.78941	10.54	14.83	4.89	5.99	10.61	10.41	5.36	44.08	13.19	26.75
Cluster-20879.56947	auxin responsive GH3 gene family	1499	1.2e-15	-0.34073	0.332943	-0.935284	-0.71421	-1.6714	-0.50642	9.38	10.7	6.75	2.3	7.57	7.33	6.7	15	19.96	15.28
Cluster-20879.57908	ABA responsive element binding factor	1893	2.1e-75	-0.0662716	-0.962322	0.384269	0.6242	-0.6528	-1.3616	1.36	1.58	1.03	2.53	1.4	0.7	1.36	0.57	1.27	1.35
Cluster-20879.58415	SAUR family protein	696	4.4e-50	2.05294	-1.39749	7.80075	7.6177	2.7956	-0.94226	5.2	5.88	10.81	9.33	5.98	9.89	10.58	6.54	8.02	4.84
Cluster-20879.5872	SAUR family protein	2237	1e-44	-0.733601	-0.323739	-1.33136	-0.078872	1.4225	0.71802	7.8	1.41	1.49	0	0	6.06	0.13	0.85	0.85	1.39
Cluster-20879.59045	ethylene-responsive transcription factor 1	988	2.6e-48	-0.898584	3.9128	-1.17555	2.1079	1.8291	4.6366	0.61	1.12	1.27	3.38	0.88	0.82	0.56	3.2	0.83	2.52
Cluster-20879.59929	ethylene-responsive transcription factor 1	881	5.5e-74	0.126801	1.32678	-2.67606	2.2718	1.0977	1.0881	5.19	5.57	0.25	1.61	1.81	7.94	1.5	6.93	0.15	4.22
Cluster-20879.60020	jasmonate ZIM domain-containing protein	1039	9.4e-49	-0.0689193	-2.2161	-0.610599	-0.92092	-2.6694	-3.8922	2.95	2.8	0.19	9.74	1.47	11.01	2.4	4.58	1.03	5.32
Cluster-20879.60648	auxin-responsive protein IAA	552	4.1e-19	-0.384949	-0.455114	0.290555	-0.54709	-2.2101	-3.25	7.43	7.21	25.66	48.22	3.67	1.25	24.67	3.92	28.11	3.24
Cluster-20879.61036	histidine-containing phosphotransfer peotein	790	1.9e-33	-2.95601	3.26126	-1.4136	3.0119	2.0999	0.48142	16.57	20.93	32.09	29.38	17.19	17.83	56.11	16.42	41.92	8.29
Cluster-20879.63701	auxin-responsive protein IAA	2734	1.2e-18	1.46799	-0.933466	1.21365	1.9647	0.36276	-1.6168	0.3	5.48	0	1.42	0.21	1.6	0.43	1.03	0.6	0.8
Cluster-20879.63969	SAUR family protein	1109	2.3e-29	-0.587602	0.466198	-0.527278	-1.4426	0.22681	0.35652	1.58	0.36	0.62	0.1	0.26	1.13	0.17	0.35	0.46	0.23
Cluster-20879.67437	SAUR family protein	1133	3.1e-45	-1.09694	2.25856	-3.04338	5.2411	4.1035	5.9593	5.87	6.71	8.39	11.42	6.42	3.99	4.55	7.04	3.62	8.35
Cluster-20879.68374	auxin-responsive protein IAA	1012	9.4e-78	1.34444	-3.63408	2.04455	3.3226	-1.4691	-2.234	0.99	3.66	0.48	6.73	0.13	7.77	0.26	3.08	0.12	5.02
Cluster-20879.70132	abscisic acid receptor PYR/PYL family	740	6.4e-84	-3.0155	NA	1.0658	3.6522	2.6771	-0.87158	1.22	0.33	7.92	1.71	0.38	3.58	0.31	0.4	1.14	0.33
Cluster-20879.73704	ethylene-responsive transcription factor 1	893	8.9e-40	-0.828204	2.52257	-2.55373	1.2706	4.654	1.2427	1.7	2.94	0	2.94	1.08	1.35	0.45	13.17	0.59	2.13
Cluster-20879.74649	abscisic acid receptor PYR/PYL family	934	1.2e-76	-1.57792	-1.03317	0.956866	-2.7015	-1.9413	-3.6696	0.16	0.65	1.87	1.38	0.42	0.25	0.68	0.36	2.86	0.64
Cluster-20879.74860	arabidopsis histidine kinase 2/3/4 (cytokinin receptor)	799	5.3e-36	2.61262	-0.0127704	2.75913	1.4156	-0.71128	-3.7075	0.52	0.23	0	0	0	0.63	0	0.23	1.3	0.11
Cluster-20879.75036	two-component response regulator ARR-B family	694	2.2e-22	-5.12548e-15	-4.93412	5.00413	NA	-5.6518	-4.1752	0	0	0	0	0	0	1.3	0	0.12	0
Cluster-20879.8198	auxin responsive GH3 gene family	2387	6.5e-287	-1.40767	7.43455	-9.04533	-0.22854	5.5393	3.3441	0.1	0.77	0	2.13	0	0	0.03	0.91	0	0.41
Cluster-20879.8849	auxin-responsive protein IAA	2697	8.6e-86	-0.0497135	-1.84373	-0.169796	0.17517	-2.1491	-1.696	0.61	0.49	1.81	1.69	1.86	1.79	0.98	0.34	1.39	0.79
Cluster-21470.0	SAUR family protein	1070	1.3e-56	-0.360583	-0.562602	0.912754	0.59919	-0.5591	-1.373	1.4	0.85	2.83	1.45	1.77	2.55	1.42	0.96	1.4	0.84
Cluster-24990.0	transcription factor MYC2	1531	3.5e-145	2.4507	-2.20286	7.42613	2.604	0.3763	-1.2011	0.94	0.35	0.33	0	0.05	0.27	0.05	0.23	0.3	0.29
Cluster-28805.0	SAUR family protein	1228	9.4e-32	1.19081	-1.56207	1.9523	4.9247	-0.75954	-0.22322	0.95	0.32	1	0	0.06	1.43	0	0	0.22	0.19
Cluster-29167.0	transcription factor MYC2	1707	7e-102	1.03077	-0.492008	-2.2179	3.5122	-4.1769	-4.508	0.6	0.31	0.13	3.12	0.04	0.24	0.08	0	0.11	0
Cluster-29817.0	auxin-responsive protein IAA	937	1.9e-69	4.70537	-5.05782	5.12813	6.7527	-2.0084	NA	0.16	0	0.35	0	0	1.77	0	0	0	0
Cluster-29926.0	SAUR family protein	749	5.7e-40	-0.177375	4.9051	-4.93943	NA	5.0393	5.1445	0.22	0.5	0	1.3	0	0	0	1.13	0	0.62
Cluster-30827.0	auxin influx carrier (AUX1 LAX family)	1662	1.7e-225	-0.74774	-0.0941327	0.823411	-0.93101	-0.70969	-1.8301	0.19	0.67	0.87	0.25	0.45	0.04	0.54	0.17	1.08	0.66
Cluster-31182.0	auxin responsive GH3 gene family	1387	4.2e-222	-0.133161	-0.706174	-0.475586	-3.0098	-4.9088	-6.1509	0	0	0.11	0.16	0.05	0	0.36	0	0.43	0
Cluster-3248.0	histidine-containing phosphotransfer peotein	773	1.3e-26	-5.12548e-15	-3.56733	3.63449	NA	-5.8137	-8.5934	0	0	0	0	0	0	1	0	6.23	0
Cluster-33711.0	SAUR family protein	867	6.8e-37	0.399448	-0.16614	0.847197	4.0066	2.7232	4.9093	0.97	0.61	1.08	0.57	0.09	1.97	0	0.2	0	1.21
Cluster-7537.0	auxin responsive GH3 gene family	601	2e-43	-4.21285	2.20465	-1.79791	-3.5011	-5.0043	-4.3418	0	0	0	0.83	0.98	0	1.31	0	0.46	0
NA: It has not been judged whether it is a differential gene.
						1.3263
						-5.773
