# Supplementary material for: Transcriptome sequencing and gene expression analysis revealed early ovule abortion of Paeonia ludlowii
Source: BMC Genomics. 2023 Feb 17;24:78. doi: 10.1186/s12864-023-09171-1 (PMC9936667; doi:10.1186/s12864-023-09171-1)
Supplement: Supplementary file 7 — Additional file 7. DEGs involved in PCD of Paeonia ludlowii. [file 12864_2023_9171_MOESM7_ESM.xls]

## Sheet: Sheet1
Additional file 7： DEGs involved in PCD of Paeonia ludlowii.
geneID	Description	Gene Length	Corrected_pValue（padj）	log2FC						The expression level of genes (FPKM)
				Pl_1vsPl_2	Pl_2vsPl_3	Pl_3vsPl_4	Pl_5AvsPl_5N	Pl_6AvsPl_6N	Pl_7AvsPl_7N	Pl_1	Pl_2	Pl_3	Pl_4	Pl_5N	Pl_5A	Pl_6N	Pl_6A	Pl_7N	Pl_7A
Cluster-20879.10929	putative cysteine-rich receptor-like protein kinase 43 [Populus trichocarpa]	1968	4.3e-212	-0.21476	-0.19248	0.45487	-0.8063	-1.3064	-1.2647	-0.21476	-0.19248	0.45487	-0.8063	-1.3064	-1.2647	0.45487	-0.8063	-1.3064	-1.2647
Cluster-20879.11254	hypothetical protein PRUPE_1G349400 [Prunus persica]	336	1.1e-11	-0.51353	0.57284	0.60146	0.40062	-2.0524	2.4575	-0.51353	0.57284	0.60146	0.40062	-2.0524	2.4575	0.60146	0.40062	-2.0524	2.4575
Cluster-20879.11815	PREDICTED: transcription factor TGA4 [Vitis vinifera]	1849	4.1e-132	0.81627	-0.33987	0.65122	4.6681	1.7447	2.2883	0.81627	-0.33987	0.65122	4.6681	1.7447	2.2883	0.65122	4.6681	1.7447	2.2883
Cluster-20879.15168	unnamed protein product, partial [Vitis vinifera]	2663	1.5e-127	-0.18593	0.064771	2.0071	0.50833	0.52406	-0.2889	-0.18593	0.064771	2.0071	0.50833	0.52406	-0.2889	2.0071	0.50833	0.52406	-0.2889
Cluster-20879.16225	PREDICTED: probable serine/threonine-protein kinase cdc7 isoform X2 [Vitis vinifera]	3511	5.8e-260	-0.75154	-1.1797	1.6951	-0.44919	-3.0342	-3.097	-0.75154	-1.1797	1.6951	-0.44919	-3.0342	-3.097	1.6951	-0.44919	-3.0342	-3.097
Cluster-20879.17565	Heat shock protein 70 family [Corchorus capsularis]	2190	1.8e-267	-0.94319	1.1427	-1.6796	-0.80804	-0.91009	-0.98498	-0.94319	1.1427	-1.6796	-0.80804	-0.91009	-0.98498	-1.6796	-0.80804	-0.91009	-0.98498
Cluster-20879.18367	hypothetical protein POPTR_017G053400 [Populus trichocarpa]	1899	7.8e-219	-0.21304	1.1756	0.72577	0.40071	1.5623	0.89689	-0.21304	1.1756	0.72577	0.40071	1.5623	0.89689	0.72577	0.40071	1.5623	0.89689
Cluster-20879.20946	E3 ubiquitin-protein ligase CCNB1IP1 homolog isoform X1 [Ziziphus jujuba]	2848	4.2e-99	-0.00024606	0.23618	-0.087154	-0.13347	0.28574	-1.0873	-0.00024606	0.23618	-0.087154	-0.13347	0.28574	-1.0873	-0.087154	-0.13347	0.28574	-1.0873
Cluster-20879.21757	PREDICTED: pectinesterase-like [Juglans regia]	1863	5.3e-236	0.87816	-2.5375	2.4607	1.2176	-2.2064	-2.6349	0.87816	-2.5375	2.4607	1.2176	-2.2064	-2.6349	2.4607	1.2176	-2.2064	-2.6349
Cluster-20879.22334	LOW QUALITY PROTEIN: FAA_hydrolase domain-containing protein/BAG domain-containing protein/DUF1969 domain-containing protein, partial [Cephalotus follicularis]	2305	6e-173	-0.32071	-0.35736	1.0666	0.87816	-0.71895	-1.1911	-0.32071	-0.35736	1.0666	0.87816	-0.71895	-1.1911	1.0666	0.87816	-0.71895	-1.1911
Cluster-20879.22819	heat shock cognate 70 kDa protein 2 isoform X2 [Populus trichocarpa]	331	7.3e-56	-0.64687	-1.6482	-1.2389	-0.98184	-3.7874	-2.0672	-0.64687	-1.6482	-1.2389	-0.98184	-3.7874	-2.0672	-1.2389	-0.98184	-3.7874	-2.0672
Cluster-20879.22820	Heat shock cognate 70 kDa protein [Vitis vinifera]	748	5e-68	-0.72604	-1.8568	-1.7302	-0.77827	-2.3676	-3.1472	-0.72604	-1.8568	-1.7302	-0.77827	-2.3676	-3.1472	-1.7302	-0.77827	-2.3676	-3.1472
Cluster-20879.23733	PREDICTED: transcription factor TGA2.3 [Vitis vinifera]	2657	1.7e-166	1.1912	-0.86089	0.71183	-0.18452	3.0251	1.9103	1.1912	-0.86089	0.71183	-0.18452	3.0251	1.9103	0.71183	-0.18452	3.0251	1.9103
Cluster-20879.26357	F-box/LRR-repeat protein 12 [Olea europaea var. sylvestris]	1912	2.1e-155	-0.37253	-0.2777	0.1932	-0.035834	-0.52694	-1.014	-0.37253	-0.2777	0.1932	-0.035834	-0.52694	-1.014	0.1932	-0.035834	-0.52694	-1.014
Cluster-20879.28902	heat shock cognate 70 kDa protein 2 [Momordica charantia]	1081	7.4e-89	1.1787	-2.5547	0.030943	-0.27687	-0.75909	-0.57169	1.1787	-2.5547	0.030943	-0.27687	-0.75909	-0.57169	0.030943	-0.27687	-0.75909	-0.57169
Cluster-20879.29401	PREDICTED: protein TRANSPORT INHIBITOR RESPONSE 1 [Vitis vinifera]	2727	8.7e-280	-0.44625	0.66698	1.2348	0.64757	0.70699	0.0055918	-0.44625	0.66698	1.2348	0.64757	0.70699	0.0055918	1.22306	0.64757	0.70699	0.0055918
Cluster-20879.29425	heat shock cognate 70 kDa protein 2 isoform X4 [Abrus precatorius]	3164	4.3e-169	-0.33879	0.74142	-1.0155	0.040807	1.714	0.66902	-0.33879	0.74142	-1.0155	0.040807	1.714	0.66902	-1.0155	0.040807	1.714	0.66902
Cluster-20879.29836	PREDICTED: probable mediator of RNA polymerase II transcription subunit 37c [Tarenaya hassleriana]	1459	1.1e-207	-0.64026	0.6213	-1.0641	0.33816	0.94954	0.097719	-0.64026	0.6213	-1.0641	0.33816	0.94954	0.097719	-1.0641	0.33816	0.94954	0.097719
Cluster-20879.30858	PREDICTED: F-box/LRR-repeat protein 20-like [Nelumbo nucifera]	1580	2.1e-116	-0.03088	-0.31381	1.0794	-0.72165	-1.6681	-2.0859	-0.03088	-0.31381	1.0794	-0.72165	-1.6681	-2.0859	1.0794	-0.72165	-1.6681	-2.0859
Cluster-20879.30965	PREDICTED: cysteine-rich receptor-like protein kinase 19 isoform X3 [Vitis vinifera]	3253	1.7e-173	-0.36131	1.0718	-1.8907	-0.083014	0.81592	0.68855	-0.36131	1.0718	-1.8907	-0.083014	0.81592	0.68855	-1.8907	-0.083014	0.81592	0.68855
Cluster-20879.31133	PREDICTED: transcription factor TGA2.2 [Vitis vinifera]	1187	1.2e-39	0.59509	-0.35432	-0.30464	1.6974	0.54747	0.52913	0.59509	-0.35432	-0.30464	1.6974	0.54747	0.52913	-0.30464	1.6974	0.54747	0.52913
Cluster-20879.31390	PREDICTED: aspartic proteinase isoform X1 [Theobroma cacao]	3478	3.7e-57	-1.1392	5.1868	-2.1998	-3.3395	3.2007	-0.62487	-1.1392	5.1868	-2.1998	-3.3395	3.2007	-0.62487	-2.1998	-3.3395	3.2007	-0.62487
Cluster-20879.32694	heat shock cognate 70 kDa protein [Medicago truncatula]	821	2e-131	-0.99677	0.055616	-2.0969	0.63333	0.68792	-0.20817	-0.99677	0.055616	-2.0969	0.63333	0.68792	-0.20817	-2.0969	0.63333	0.68792	-0.20817
Cluster-20879.32854	PREDICTED: probable tyrosine-protein phosphatase At1g05000 isoform X1 [Populus euphratica]	3256	4.4e-36	-0.66145	-0.0059115	-0.31042	0.52193	-1.1165	-0.33176	-0.66145	-0.0059115	-0.31042	0.52193	-1.1165	-0.33176	-0.31042	0.52193	-1.1165	-0.33176
Cluster-20879.32901	putative leucine-rich repeat receptor-like serine/threonine-protein kinase At2g19230 [Quercus suber]	2173	6.1e-183	-0.72178	1.025	-1.5148	-0.27941	1.0114	1.433	-0.72178	1.025	-1.5148	-0.27941	1.0114	1.433	-2.1354	-0.70969	-0.32464	0.34703
Cluster-20879.33769	cysteine-rich receptor-like protein kinase 10 isoform X3 [Hevea brasiliensis]	3531	2.5e-08	0.27482	-0.40508	-2.1354	-0.70969	-0.32464	0.34703	0.27482	-0.40508	-2.1354	-0.70969	-0.32464	0.34703	0.45275	-0.1087	-1.1154	-0.15091
Cluster-20879.34663	heat shock cognate 70 kDa protein [Medicago truncatula]	1506	1.1e-08	0.15422	-0.3633	0.45275	-0.1087	-1.1154	-0.15091	0.15422	-0.3633	0.45275	-0.1087	-1.1154	-0.15091	-3.9429	0.092175	1.3109	-0.49041
Cluster-20879.34806	heat shock cognate 70 kDa protein 2-like [Herrania umbratica]	841	9.7e-105	-0.5881	-0.3683	-3.9429	0.092175	1.3109	-0.49041	-0.5881	-0.3683	-3.9429	0.092175	1.3109	-0.49041	0.1789	-0.58663	-1.0599	-1.7009
Cluster-20879.34914	U2 small nuclear ribonucleoprotein B'' [Vitis vinifera]	3021	3.6e-77	-0.096198	-0.51037	0.1789	-0.58663	-1.0599	-1.7009	-0.096198	-0.51037	0.1789	-0.58663	-1.0599	-1.7009	-0.57197	0.29444	1.1843	0.5107
Cluster-20879.34966	F-box protein SKP2B [Vitis vinifera]	3612	7.3e-125	-0.64162	0.72255	-0.57197	0.29444	1.1843	0.5107	-0.64162	0.72255	-0.57197	0.29444	1.1843	0.5107	0.58668	-1.3327	-1.7195	-2.5333
Cluster-20879.35328	PREDICTED: heat shock 70 kDa protein, mitochondrial isoform X2 [Nelumbo nucifera]	2492	1.6e-232	0.05705	-0.58673	0.58668	-1.3327	-1.7195	-2.5333	0.05705	-0.58673	0.58668	-1.3327	-1.7195	-2.5333	0.64014	-1.5748	-3.5822	-2.7488
Cluster-20879.35759	3-ketoacyl-CoA synthase 11-like [Papaver somniferum]	2828	6.1e-268	0.011425	-1.3287	0.64014	-1.5748	-3.5822	-2.7488	0.011425	-1.3287	0.64014	-1.5748	-3.5822	-2.7488	0.88935	0.055375	-0.48793	-2.0619
Cluster-20879.36187	hypothetical protein COLO4_14380 [Corchorus olitorius]	2276	4e-36	-0.38135	-0.5728	0.88935	0.055375	-0.48793	-2.0619	-0.38135	-0.5728	0.88935	0.055375	-0.48793	-2.0619	-0.39471	-0.96025	-2.0226	-2.1115
Cluster-20879.36597	heat shock 70 kDa protein 17 [Manihot esculenta]	3363	0	0.055468	-0.8167	-0.39471	-0.96025	-2.0226	-2.1115	0.055468	-0.8167	-0.39471	-0.96025	-2.0226	-2.1115	-0.52913	-0.9565	-0.6035	-1.5603
Cluster-20879.36822	AAA-type pyruvate dehydrogenasease family protein [Theobroma cacao]	3042	3.6e-72	0.15919	-0.72252	-0.52913	-0.9565	-0.6035	-1.5603	0.15919	-0.72252	-0.52913	-0.9565	-0.6035	-1.5603	0.18891	-0.25498	-1.0377	-1.8328
Cluster-20879.36952	hypothetical protein Saspl_027948 [Salvia splendens]	3502	0	-0.031443	-0.74338	0.18891	-0.25498	-1.0377	-1.8328	-0.031443	-0.74338	0.18891	-0.25498	-1.0377	-1.8328	-3.4258	-0.33364	2.0707	1.2144
Cluster-20879.37200	heat shock 70 kDa protein [Ziziphus jujuba]	2713	1.4e-301	-1.0793	1.5714	-3.4258	-0.33364	2.0707	1.2144	-1.0793	1.5714	-3.4258	-0.33364	2.0707	1.2144	0.23245	-0.34608	-0.62613	-2.0796
Cluster-20879.37365	nascent polypeptide-associated complex subunit alpha-like protein 1 [Morus notabilis]	1686	7e-62	0.11204	-0.64437	0.23245	-0.34608	-0.62613	-2.0796	0.11204	-0.64437	0.23245	-0.34608	-0.62613	-2.0796	-0.10517	0.55578	-0.26401	-1.2654
Cluster-20879.37478	heat shock protein 70 [Paeonia lactiflora]	3382	2.4e-295	-0.16417	-0.1249	-0.10517	0.55578	-0.26401	-1.2654	-0.16417	-0.1249	-0.10517	0.55578	-0.26401	-1.2654	-0.19209	-0.80133	-0.91333	-1.428
Cluster-20879.37522	hypothetical protein SOVF_076870 [Spinacia oleracea]	2545	1.6e-243	-0.54644	-0.76324	-0.19209	-0.80133	-0.91333	-1.428	-0.54644	-0.76324	-0.19209	-0.80133	-0.91333	-1.428	-0.15261	-0.67874	1.4629	0.90781
Cluster-20879.37914	aspartic proteinase-like [Ziziphus jujuba]	3699	3.7e-164	-0.43661	1.2518	-0.15261	-0.67874	1.4629	0.90781	-0.43661	1.2518	-0.15261	-0.67874	1.4629	0.90781	-0.13694	0.027554	-0.95478	-1.8172
Cluster-20879.37942	heat shock cognate 70 kDa protein 2 [Populus trichocarpa]	1351	1.3e-172	-0.18931	-1.6454	-0.13694	0.027554	-0.95478	-1.8172	-0.18931	-1.6454	-0.13694	0.027554	-0.95478	-1.8172	0.60546	-0.3715	-0.80378	-1.8133
Cluster-20879.38146	PREDICTED: stromal 70 kDa heat shock-related protein, chloroplastic [Vitis vinifera]	3119	2.4e-281	-0.010218	-0.40174	0.60546	-0.3715	-0.80378	-1.8133	-0.010218	-0.40174	0.60546	-0.3715	-0.80378	-1.8133	1.6931	0.18843	-1.9012	-1.2
Cluster-20879.38446	fimbrin-2 [Carica papaya]	2869	0	0.10253	-1.2576	1.6931	0.18843	-1.9012	-1.2	0.10253	-1.2576	1.6931	0.18843	-1.9012	-1.2	-0.13495	0.19315	-1.3042	-2.1839
Cluster-20879.38485	stromal 70 kDa heat shock-related protein, chloroplastic isoform X1 [Abrus precatorius]	2626	7.3e-308	-1.1667	-1.2188	-0.13495	0.19315	-1.3042	-2.1839	-1.1667	-1.2188	-0.13495	0.19315	-1.3042	-2.1839	-0.52033	-0.88804	-1.2287	-1.8106
Cluster-20879.38817	heat shock 70 kDa protein, mitochondrial [Momordica charantia]	2862	7.3e-237	0.085944	-0.46382	-0.52033	-0.88804	-1.2287	-1.8106	0.085944	-0.46382	-0.52033	-0.88804	-1.2287	-1.8106	1.0433	-0.10128	-1.1938	-1.5363
Cluster-20879.39265	hypothetical protein JCGZ_09051 [Jatropha curcas]	1311	3.7e-183	-0.16492	-0.95427	1.0433	-0.10128	-1.1938	-1.5363	-0.16492	-0.95427	1.0433	-0.10128	-1.1938	-1.5363	-0.095194	0.47571	1.5169	0.2439
Cluster-20879.39367	EIN3-binding F-box protein 1 [Paeonia lactiflora]	2775	0	0.034361	0.97336	-0.095194	0.47571	1.5169	0.2439	0.034361	0.97336	-0.095194	0.47571	1.5169	0.2439	0.35106	0.033544	1.5016	-0.86284
Cluster-20879.42044	F-box/LRR-repeat protein 3-like [Camellia sinensis]	3582	7e-269	0.28321	0.86026	0.78691	0.78899	1.6647	0.2244	0.28321	0.86026	0.78691	0.78899	1.6647	0.2244	0.78691	0.78899	1.6647	0.2244
Cluster-20879.42759	hypothetical protein DM860_015792 [Cuscuta australis]	397	2.9e-51	-0.84016	-1.2075	-0.12521	-0.77749	-3.0845	-2.0967	-0.84016	-1.2075	-0.12521	-0.77749	-3.0845	-2.0967	-0.12521	-0.77749	-3.0845	-2.0967
Cluster-20879.42760	heat shock cognate 70 kda protein 2 [Nicotiana attenuata]	1408	6.4e-210	-0.49539	-1.2777	-0.22214	-0.58607	-1.4482	-2.3173	-0.49539	-1.2777	-0.22214	-0.58607	-1.4482	-2.3173	-0.22214	-0.58607	-1.4482	-2.3173
Cluster-20879.43010	Coatomer, WD associated region [Cynara cardunculus var. scolymus]	1494	2.2e-27	0.099567	-0.37086	0.043053	-1.0172	1.0904	-1.0781	0.099567	-0.37086	0.043053	-1.0172	1.0904	-1.0781	0.043053	-1.0172	1.0904	-1.0781
Cluster-20879.43054	PREDICTED: hsp70-Hsp90 organizing protein 1-like [Lupinus angustifolius]	3250	7.8e-09	0.57734	0.0086136	-0.074201	-1.0065	-0.48971	0.19891	0.57734	0.0086136	-0.074201	-1.0065	-0.48971	0.19891	-0.074201	-1.0065	-0.48971	0.19891
Cluster-20879.45084	hypothetical protein B296_00057508 [Ensete ventricosum]	2481	2.4e-268	-0.67867	-1.413	-0.015629	-0.54668	-2.6606	-2.9036	-0.67867	-1.413	-0.015629	-0.54668	-2.6606	-2.9036	-0.015629	-0.54668	-2.6606	-2.9036
Cluster-20879.45516	heat shock protein 70-3 isoform X1 [Solanum lycopersicum]	627	1.7e-74	-1.1583	0.5965	-1.9948	0.60989	0.84554	-0.30445	-1.1583	0.5965	-1.9948	0.60989	0.84554	-0.30445	-1.9948	0.60989	0.84554	-0.30445
Cluster-20879.45517	probable mediator of RNA polymerase II transcription subunit 37c [Jatropha curcas]	921	2.4e-141	-0.91595	0.33224	-2.1459	0.12555	0.58235	-0.367	-0.91595	0.33224	-2.1459	0.12555	0.58235	-0.367	-2.1459	0.12555	0.58235	-0.367
Cluster-20879.45518	hypothetical protein AQUCO_02700330v1 [Aquilegia coerulea]	437	6.2e-71	-0.92102	-0.15737	-2.4212	0.583	0.5449	-0.308	-0.92102	-0.15737	-2.4212	0.583	0.5449	-0.308	-2.4212	0.583	0.5449	-0.308
Cluster-20879.46582	heat shock 70 kDa protein 18 [Arabidopsis lyrata subsp. lyrata]	947	3.4e-29	-0.20382	0.25245	-0.78084	0.76658	1.0516	0.26734	-0.20382	0.25245	-0.78084	0.76658	1.0516	0.26734	-0.78084	0.76658	1.0516	0.26734
Cluster-20879.47114	PREDICTED: F-box protein GID2 [Vitis vinifera]	1231	9.7e-45	-0.2176	-0.2828	0.40865	-0.30483	-1.5154	-1.2883	-0.2176	-0.2828	0.40865	-0.30483	-1.5154	-1.2883	0.398744	-0.30483	-1.5154	-1.2883
Cluster-20879.47742	Basic-leucine zipper transcription factor [Trema orientale]	1302	4.6e-146	0.11521	0.25081	1.1587	3.2026	1.2318	0.80018	0.11521	0.25081	1.1587	3.2026	1.2318	0.80018	1.1587	3.2026	1.2318	0.80018
Cluster-20879.48167	cysteine-rich receptor-like protein kinase 25 [Phoenix dactylifera]	5378	4.7e-11	-0.33964	-0.83792	0.87286	-0.98366	-4.0167	-2.8139	-0.33964	-0.83792	0.87286	-0.98366	-4.0167	-2.8139	0.87286	-0.98366	-4.0167	-2.8139
Cluster-20879.48740	putative LOV domain-containing protein [Paeonia lactiflora]	2784	0	-0.16034	0.56797	0.46101	0.64149	1.3866	0.44261	-0.16034	0.56797	0.46101	0.64149	1.3866	0.44261	0.46101	0.64149	1.3866	0.44261
Cluster-20879.49309	LOW QUALITY PROTEIN: inorganic pyrophosphatase 1-like [Herrania umbratica]	2730	3e-22	0.46847	0.40771	-0.60418	-1.1576	-0.038337	0.26139	0.46847	0.40771	-0.60418	-1.1576	-0.038337	0.26139	-0.60418	-1.1576	-0.038337	0.26139
Cluster-20879.49474	coatomer subunit epsilon-1 [Camellia sinensis]	1723	1.2e-29	0.048669	-0.060682	1.0804	-0.2576	-0.55033	-0.88611	0.048669	-0.060682	1.0804	-0.2576	-0.55033	-0.88611	1.0804	-0.2576	-0.55033	-0.88611
Cluster-20879.51737	transcription factor TGA1-like [Herrania umbratica]	3473	1.4e-104	-1.0061	2.1184	-1.3203	1.5437	1.6606	2.2729	-1.0061	2.1184	-1.3203	1.5437	1.6606	2.2729	-1.3203	1.5437	1.6606	2.2729
Cluster-20879.52835	PREDICTED: heat shock cognate 70 kDa protein 2 [Vitis vinifera]	2595	0	-0.23815	0.20623	0.51925	0.40675	0.21689	-1.0373	-0.23815	0.20623	0.51925	0.40675	0.21689	-1.0373	0.51925	0.40675	0.21689	-1.0373
Cluster-20879.55005	F-box protein SKIP16 isoform X1 [Jatropha curcas]	1810	1.4e-20	0.32071	-0.25303	-0.26814	-0.73693	1.0178	-0.00039302	0.32071	-0.25303	-0.26814	-0.73693	1.0178	-0.00039302	-0.26814	-0.73693	1.0178	-0.00039302
Cluster-20879.56109	hypothetical protein C5167_042463 [Papaver somniferum]	1411	1e-37	-0.46944	0.072288	0.42259	0.15141	-1.0056	-0.10237	-0.46944	0.072288	0.42259	0.15141	-1.0056	-0.10237	0.42259	0.15141	-1.0056	-0.10237
Cluster-20879.56586	putative F-box/LRR-repeat protein 19 [Olea europaea var. sylvestris]	1661	6.5e-60	0.092456	0.13382	-0.86125	-0.58554	0.21424	-1.1178	0.092456	0.13382	-0.86125	-0.58554	0.21424	-1.1178	-0.86125	-0.58554	0.21424	-1.1178
Cluster-20879.58626	hypothetical protein PAHAL_3G251300 [Panicum hallii]	2199	7.3e-168	0.29359	-1.0377	2.0698	1.0059	-0.70636	-0.20771	0.29359	-1.0377	2.0698	1.0059	-0.70636	-0.20771	2.0698	1.0059	-0.70636	-0.20771
Cluster-20879.59602	PREDICTED: heat shock cognate 70 kDa protein 2-like [Juglans regia]	494	1.1e-68	-0.20096	1.105	-2.196	-0.4214	3.2787	0.39935	-0.20096	1.105	-2.196	-0.4214	3.2787	0.39935	-1.17555	2.1079	1.8291	4.6366
Cluster-20879.60006	hypothetical protein B456_007G375600 [Gossypium raimondii]	3178	2.7e-14	0.57785	0.5356	-0.76134	-1.0977	0.4381	-0.15182	0.57785	0.5356	-0.76134	-1.0977	0.4381	-0.15182	-2.196	-0.4214	3.2787	0.39935
Cluster-20879.60423	probable mediator of RNA polymerase II transcription subunit 37c [Arachis hypogaea]	1070	5.9e-115	-0.65125	0.12112	-3.5385	-0.36467	0.62415	-0.47257	-0.65125	0.12112	-3.5385	-0.36467	0.62415	-0.47257	-2.67606	2.2718	1.0977	1.0881
Cluster-20879.6424	hypothetical protein CCACVL1_29009 [Corchorus capsularis]	2088	6.7e-147	-0.70587	1.5785	-0.97978	-0.23575	1.1272	0.60846	-0.70587	1.5785	-0.97978	-0.23575	1.1272	0.60846	-0.76134	-1.0977	0.4381	-0.15182
Cluster-20879.66409	heat shock cognate 70 kDa protein 2-like [Sesamum indicum]	2789	1.6e-241	0.48948	-1.7099	1.7537	1.0675	-1.7545	-1.9329	0.48948	-1.7099	1.7537	1.0675	-1.7545	-1.9329	-3.5385	-0.36467	0.62415	-0.47257
Cluster-20879.73265	hypothetical protein DCAR_017744 [Daucus carota subsp. sativus]	656	2.8e-22	-0.84452	0.96913	1.5226	2.1082	2.7369	4.6552	-0.84452	0.96913	1.5226	2.1082	2.7369	4.6552	-0.97978	-0.23575	1.1272	0.60846
Cluster-25668.1	cysteine-rich receptor-like protein kinase 10 isoform X2 [Camellia sinensis]	1052	2e-131	0.42832	-0.32734	0.50058	1.1465	1.661	-0.2922	0.42832	-0.32734	0.50058	1.1465	1.661	-0.2922	1.7537	1.0675	-1.7545	-1.9329
Cluster-32490.0	PREDICTED: probable mediator of RNA polymerase II transcription subunit 37e isoform X2 [Vitis vinifera]	1282	1.3e-188	0.2123	0.25406	1.5711	0.6299	0.16879	-1.7123	0.2123	0.25406	1.5711	0.6299	0.16879	-1.7123	1.5226	2.1082	2.7369	4.6552
NA: It has not been judged whether it is a differential gene.
