# Supplementary material for: Transcriptome sequencing and gene expression analysis revealed early ovule abortion of Paeonia ludlowii
Source: BMC Genomics. 2023 Feb 17;24:78. doi: 10.1186/s12864-023-09171-1 (PMC9936667; doi:10.1186/s12864-023-09171-1)
Supplement: Supplementary file 8 — Additional file 8. DEGs involved in the development ovule of Arabidopsis in Paeonia ludlowii. [file 12864_2023_9171_MOESM8_ESM.xls]

## Sheet: Sheet1
Additional file 8： DEGs involved in the development ovule of Arabidopsis in Paeonia ludlowii.
geneID	Annotation	Gene Length	Corrected_pValue（padj）	log2FC						The expression level of genes (FPKM)
				Pl_1vsPl_2	Pl_2vsPl_3	Pl_3vsPl_4	Pl_5AvsPl_5N	Pl_6AvsPl_6N	Pl_7AvsPl_7N	Pl_1	Pl_2	Pl_3	Pl_4	Pl_5N	Pl_5A	Pl_6N	Pl_6A	Pl_7N	Pl_7A
Cluster-20879.17273	agamous-like MADS-box protein AGL12 isoform X1 [Solanum pennellii]	1025	9.1e-81	-0.82391	0.46418	-0.95001	-1.0821	1.0325	-0.31227	8.03667	7.27667	7.74667	10.3967	7.14	7.03667	6.64667	8.15333	8.26	5.92
Cluster-20879.22056	AP2-like ethylene-responsive transcription factor ANT isoform X2 [Hevea brasiliensis]	3243	5.8e-230	0.44183	-1.6802	1.2096	0.064159	-0.14149	-1.062	6.23333	10.2667	7.1	15.8733	11.79	5.54	6.89	15.0433	7.13	8.14667
Cluster-20879.2390	MADS box transcription factor PISTILLATA1 [Paeonia lactiflora]	956	4.6e-111	-0.19201	1.4044	-5.3294	-1.1274	1.9539	-1.2161	0.576667	1.59	0.593333	0	0.0833333	0.69	0	1.42	0.0933333	0.323333
Cluster-20879.25549	AP2-like ethylene-responsive transcription factor ANT [Vitis vinifera]	2757	2.4e-184	-0.15405	NA	1.6033	1.0479	1.1589	0.021995	72.6833	70.5667	63.6	50.8167	58.5533	111.633	59.2533	30.93	28.8867	58.6
Cluster-20879.3131	hypothetical protein PRUPE_3G042000 [Prunus persica]	1118	6.8e-122	-0.99123	1.0792	4.7575	1.8989	2.9942	1.1894	4.31	2.93667	8.9	4.5	3.46667	3.68	2.76	2.55667	3.73	2.58
Cluster-20879.32278	unnamed protein product, partial [Vitis vinifera]	1308	5.3e-49	0.91973	-1.3059	0.86488	3.5165	1.5214	1.0632	377.373	318.407	412.347	272.39	421.837	288.617	415.723	174.877	670.147	232.06
Cluster-20879.32813	ADP,ATP carrier protein [Actinidia chinensis var. chinensis]	1553	1.8e-141	0.034039	NA	NA	-0.039107	0.23474	-1.0029	1.31	2.42333	1.07667	0.0466667	0.146667	0.533333	0.276667	2.39333	0.126667	0.416667
Cluster-20879.33659	ADP,ATP carrier protein like [Actinidia chinensis var. chinensis]	1953	3.2e-167	-0.16014	NA	0.41588	-0.19864	-0.0081039	-1.1084	4.48667	4.62333	4.56667	1.75667	2.40667	5.06	1.33	3.04333	1.77667	2.6
Cluster-20879.34514	ADP,ATP carrier protein ER-ANT1 [Citrus sinensis]	2300	2.3e-92	-0.18605	0.46042	0.57769	0.59415	1.0104	0.15971	0	0	0.22	0.0566667	0.393333	0	1.93667	0	3.14	0
Cluster-20879.35874	MADS box transcription factor AGAMOUS-like 11 [Paeonia lactiflora]	2144	8e-119	-0.34449	-1.2285	0.41137	0.068648	-1.1214	-1.5158	3.94	2.8	2.7	1.89667	2.42667	1.94333	1.45667	1.51333	5.58333	2.1
Cluster-20879.38482	ADP,ATP carrier protein like [Actinidia chinensis var. chinensis]	2151	2.9e-177	0.13313	-0.45656	0.82701	-0.57557	-1.2973	-2.0488	4.16	2.05	4.82	3.06	1.47667	16.8433	1.55333	4.64	1.20333	3.57333
Cluster-20879.39851	MADS box transcription factor AGAMOUS [Paeonia lactiflora]	990	6.2e-50	-0.066946	0.077339	0.53742	0.91597	-1.0385	0.5213	92.3533	108.837	242.49	211.737	129.017	136.083	285.643	135.003	248.84	124.953
Cluster-20879.46434	AGAMOUS-like protein [Paeonia suffruticosa]	3283	2.6e-36	-0.29148	-1.084	0.75877	-0.79444	-2.3951	-1.6832	0.08	0.0833333	0.03	1.42	0.293333	0.13	0.863333	3.61667	0.133333	0.0833333
Cluster-20879.54161	MADS-box transcription factor 23 isoform X1 [Jatropha curcas]	1672	1.2e-29	-0.82584	0.55153	-0.20413	-1.6873	-0.16788	-1.0846	8.64	9.11	6.26333	4.90333	6.53333	10.0233	5.73	11.91	5.67	9.14667
Cluster-20879.61632	AP2-like ethylene-responsive transcription factor AIL1 [Herrania umbratica]	1248	5.5e-88	-1.5626	NA	5.9579	3.0131	6.8947	1.268	10.5433	17.3233	11.24	15.0267	13.8	4.32667	17.54	16.2067	14.2033	9.61
Cluster-20879.6259	agamous-like MADS-box protein AGL15 [Ziziphus jujuba]	2064	6.9e-35	-0.81884	0.40941	-1.253	-2.7539	-1.9443	-2.9915	170.823	176.8	163.753	143.58	183.4	162.383	169.917	175.01	198.247	132
Cluster-20879.75673	ADP,ATP carrier protein 1, mitochondrial [Elaeis guineensis]	1455	2.6e-36	0.3844	NA	NA	-0.35009	-0.028274	-1.9153	1.87333	3.06667	2.19667	6.06	2.59	0.39	3.73	0.996667	1.60667	0.29
Cluster-2543.0	agamous-like MADS-box protein 62 [Vitis vinifera]	956	3.2e-43	NA	-2.4714	2.5908	-4.9521	-6.5289	-7.2456	0	0	0.0833333	0	0.456667	0	1.32667	0	1.63	0
Cluster-3694.0	PREDICTED: agamous-like MADS-box protein AGL29 [Theobroma cacao]	607	6.3e-29	NA	-2.9106	2.0808	-3.7957	-6.1288	-7.1965	15.26	17.29	34.71	23.96	20.8567	12.2233	34.7633	6.76	25.71	11.4733
NA: It has not been judged whether it is a differential gene.
