# Supplementary material for: Transcriptome sequencing and gene expression analysis revealed early ovule abortion of Paeonia ludlowii
Source: BMC Genomics. 2023 Feb 17;24:78. doi: 10.1186/s12864-023-09171-1 (PMC9936667; doi:10.1186/s12864-023-09171-1)
Supplement: Supplementary file 9 — Additional file 9. DEGs involved in ovule abortion of Paeonia ludlowii. [file 12864_2023_9171_MOESM9_ESM.xls]

## Sheet: Sheet1
Additional file 9：DEGs involved in ovule abortion of Paeonia ludlowii.
geneID	Annotation	Gene Length	Corrected_pValue（padj）	log2FC						The expression level of genes (FPKM)
				Pl_1vsPl_2	Pl_2vsPl_3	Pl_3vsPl_4	Pl_5AvsPl_5N	Pl_6AvsPl_6N	Pl_7AvsPl_7N	Pl_1	Pl_2	Pl_3	Pl_4	Pl_5N	Pl_5A	Pl_6N	Pl_6A	Pl_7N	Pl_7A
Cluster-20879.14142	proline--tRNA ligase, chloroplastic/mitochondrial [Quercus suber]	1034	1.3e-47	-0.1842	-1.3274	NA	-1.0433	-1.8937	-0.98973	1.9867	2.0967	5.0333	4.9567	4.3367	2.11	4.6633	1.3267	2.4633	1.7567
Cluster-20879.20949	Proline--tRNA ligase [Actinidia chinensis var. chinensis]	348	2.5e-62	0.17032	NA	NA	0.55894	-2.021	-1.1806	8.1233	6.89	10.34	11.6833	6.35	9.1033	11.5767	4.5533	10.9167	6.2233
Cluster-20879.22324	calcium-dependent protein kinase 1-like [Durio zibethinus]	2993	1.3e-265	-0.69304	1.0847	-0.81968	-0.87807	0.80184	-0.0057589	3.93	5.8833	2.63	5.41	3.35	1.8367	2.2767	4.0567	1.6467	2.36
Cluster-20879.35963	Aspartyl/Asparaginyl-tRNA synthetase [Macleaya cordata]	2280	4e-201	-0.12544	-0.3155	0.47987	-0.18269	-0.45059	-1.2615	98.45	99.5233	116.983	98.1233	96.95	86.6233	108.143	81.6	105.297	63.12
Cluster-20879.36580	ethylene receptor 2 [Paeonia lactiflora]	3897	0	-0.71731	NA	-0.59454	1.1468	0.0727	-0.11577	16.8267	25.6067	21.41	37.77	11.4167	25.7233	10.66	11.4167	12.7033	16.89
Cluster-20879.36837	unnamed protein product, partial [Vitis vinifera]	2169	1.1e-224	-0.24523	-0.47915	NA	-0.16194	-1.1155	-1.2332	69.4467	76.2833	100.813	107.217	75.1233	67.74	99.7133	47.3933	88.5567	53.9867
Cluster-20879.38120	PREDICTED: asparagine--tRNA ligase, cytoplasmic 1 [Vitis vinifera]	1721	3.2e-243	-0.31703	-0.38911	0.39794	0.024673	-0.64895	-1.1581	85.61	98.8067	122.423	108.487	88.35	91.32	113.223	75.1	104.277	66.8767
Cluster-20879.39834	ethylene receptor sensor 1 [Paeonia suffruticosa]	2797	0	-7.168e-06	-0.51396	0.64086	-0.0097206	-0.94827	-1.2875	34.78	32.2033	43.5433	32.6067	33.6533	34.0233	44.2633	23.5233	38.3967	22.6067
Cluster-20879.39973	probable methionine--tRNA ligase [Camellia sinensis]	1789	6.7e-204	-0.19429	-0.23526	0.80223	-0.4772	-1.1333	-0.85712	90.8167	96.2633	107.277	71.8	86.8333	63.3033	100.753	47.6633	71.8933	56.71
Cluster-20879.42589	Asparagine--tRNA ligase, cytoplasmic 1 [Vitis vinifera]	1923	8.2e-06	-0.2611	NA	NA	-0.25843	0.22978	2.4396	0.4133	0.4567	0.18	0.3333	0.31	0.2633	0.3267	0.4	0.1867	1.4267
Cluster-20879.44229	tRNA-synt_2 domain-containing protein/WHEP-TRS domain-containing protein/tRNA_anti domain-containing protein [Cephalotus follicularis]	471	1e-31	0.59223	-0.65649	0.68793	-0.51264	0.41276	-1.2484	29.81	18.6033	28.1733	20.01	21.49	14.9933	24.0967	40.0667	66.5733	37.9467
Cluster-20879.44768	hypothetical protein DCAR_023870 [Daucus carota subsp. sativus]	328	1.8e-59	-0.46737	NA	NA	-1.748	-2.4817	-0.56153	27.49	36.06	51.5567	56.5833	58.07	16.9233	50.0233	14.89	27.37	23.0567
NA: It has not been judged whether it is a differential gene.
