# Supplementary material for: Transcriptome sequencing and gene expression analysis revealed early ovule abortion of Paeonia ludlowii
Source: BMC Genomics. 2023 Feb 17;24:78. doi: 10.1186/s12864-023-09171-1 (PMC9936667; doi:10.1186/s12864-023-09171-1)
Supplement: Supplementary file 10 — Additional file 10. DEGs involved in aborted ovules of Paeonia ludlowii. [file 12864_2023_9171_MOESM10_ESM.xls]

## Sheet: Sheet1
Additional file 10: DEGs involved in aborted ovules of Paeonia ludlowii.
geneID	Annotation	Gene Length	Corrected_pValue（padj）	log2FC						The expression level of genes (FPKM)
				Pl_1vsPl_2	Pl_2vsPl_3	Pl_3vsPl_4	Pl_5AvsPl_5N	Pl_6AvsPl_6N	Pl_7AvsPl_7N	Pl_1	Pl_2	Pl_3	Pl_4	Pl_5N	Pl_5A	Pl_6N	Pl_6A	Pl_7N	Pl_7A
Cluster-20879.10189	PREDICTED: cellulose synthase A catalytic subunit 8 [UDP-forming] [Vitis vinifera]	3480	0	0.27329	-0.90759	1.6323	-0.87894	-1.8055	-1.2553	1.06667	0.816667	1.44	0.546667	1.26	0.71	1.09667	0.323333	1.43333	0.866667
Cluster-20879.12184	PREDICTED: tetratricopeptide repeat protein SKI3 isoform X2 [Vitis vinifera]	1556	4.9e-94	-0.3054	0.5172	NA	0.58582	0.83857	1.2377	34.7333	45.4133	22.1067	23.4633	28.19	41.13	17.52	56.9	21.33	45.26
Cluster-20879.15575	PREDICTED: salicylate carboxymethyltransferase [Vitis vinifera]	1261	1.9e-149	0.28161	-1.5188	1.2649	-0.40996	1.3575	2.7531	0.613333	0.466667	1.26667	0.613333	3.62	2.74667	2.54667	6.87333	0.896667	8.57
Cluster-20879.16959	probable S-adenosylmethionine-dependent methyltransferase At5g37970 [Morus notabilis]	1290	2.5e-120	-2.1362	4.2084	-5.821	0.64345	3.6875	4.3386	2.93667	11.98	0.616667	40.4033	1.09667	1.71	0.573333	7.74667	0.22	6.38
Cluster-20879.17368	homeobox-leucine zipper protein HAT5-like isoform X2 [Durio zibethinus]	1658	1.5e-48	-0.24165	1.1667	-0.50812	0.56927	2.3326	1.1497	3.83	4.18667	1.76	2.92667	4.05667	6.16333	1.96	10.3167	1.60333	5.08333
Cluster-20879.17917	hypothetical protein EUGRSUZ_C00246 [Eucalyptus grandis]	3349	0	-0.79053	-0.94715	1.5281	-2.6848	-4.9257	-3.1527	0.39	0.626667	1.14	0.46	0.633333	0.103333	1.44667	0.0533333	1.94667	0.313333
Cluster-20879.18846	homeobox-leucine zipper protein ATHB-12-like [Durio zibethinus]	608	1.5e-43	-0.37818	5.772	-6.9405	5.3468	8.516	5.6788	1.43333	1.74	0	4.33333	0	1.28	0	13.06	0	2.10667
Cluster-20879.18847	homeobox protein, putative [Ricinus communis]	997	1e-31	-0.75234	9.126	-12.358	7.2762	11.48	9.3141	5.53	8.66667	0	89.96	0	2.37	0.0266667	90.0267	0	12.7667
Cluster-20879.19048	Homeobox-leucine zipper protein HAT14 [Vitis vinifera]	1922	4.3e-47	0.95797	0.87405	-0.9924	2.1204	6.4676	3.3852	4.00333	1.91	0.98	2.29333	1.13333	5.01667	0.2	18.0133	0.453333	6.82667
Cluster-20879.19296	homeobox-leucine zipper protein ROC8-like [Manihot esculenta]	3317	1.2e-150	-0.17056	0.52498	0.18054	0.82388	1.6291	0.80387	2.41667	2.52333	1.65333	1.71	1.56	2.81	1.17	3.72	1.42	3.56
Cluster-20879.19716	SAM-binding methyltransferase MPBQ/MBSQ [Trema orientale]	3118	3e-82	-0.27164	-0.69532	0.61884	0.53183	-0.65946	-1.5094	9.44	10.5433	16.1733	12.3033	11.4867	16.92	13.89	9.01333	13.28	6.73667
Cluster-20879.27220	hypothetical protein EUGRSUZ_G03364 [Eucalyptus grandis]	2256	1e-169	-0.097138	-0.2461	0.8428	-0.58663	-0.85897	-1.5154	26.79	26.51	29.7067	19.3733	22.5333	15.2467	24.25	13.82	28.14	14.1433
Cluster-20879.27607	Cellulose synthase A catalytic subunit 6 [Vitis vinifera]	6724	4.6e-221	0.77734	-2.083	1.585	-0.34223	-1.1261	-2.0903	25.2533	13.6333	54.5967	21.3	22.87	18.3167	21.1433	9.81667	20.5867	6.98
Cluster-20879.27623	homeobox-leucine zipper protein ATHB-12-like [Chenopodium quinoa]	2370	3.3e-33	-0.54214	4.9098	-7.4237	2.6909	5.5041	4.5214	7.32667	9.89333	0.313333	62.4967	1.78667	11.5867	0.373333	17.2	0.24	7.98667
Cluster-20879.28132	homeobox-leucine zipper protein MERISTEM L1-like [Helianthus annuus]	2289	2e-19	0.013791	-0.099906	-0.48433	-1.0212	-1.6565	1.0633	2.25333	2.07667	2.12667	3.43	2.86333	1.42	3.19333	1.03667	1.04333	3.11
Cluster-20879.28489	hypothetical protein CDL15_Pgr016100 [Punica granatum]	4683	5.4e-229	0.25163	-1.0541	0.48803	-0.45993	-0.59046	-0.65459	13.87	10.7733	21.1667	17.6367	14.45	10.67	11.3233	7.63333	7.40667	6.79333
Cluster-20879.28631	PREDICTED: probable methyltransferase-like protein 15 [Fragaria vesca subsp. vesca]	2223	1.5e-80	0.016556	-0.28075	-0.24484	-0.27415	-0.019838	-1.0686	5.88	5.38667	6.20667	8.58333	7.39	6.18667	6.64667	6.74333	7.40667	5.09333
Cluster-20879.29913	SABATH methyltransferase 22	917	2.7e-15	0.29462	NA	1.1979	-0.37918	0.23699	-0.12069	7.60667	10.9667	8.88333	5.59333	6.30333	18.37	8.74	6.22667	9.20667	16.9533
Cluster-20879.30001	PREDICTED: homeobox-leucine zipper protein ATHB-13 [Vitis vinifera]	1834	5.1e-74	0.86121	-1.4369	0.81739	1.0111	-1.4281	-1.7233	38.98	19.92	51.25	33.76	28.04	56.76	37.92	14.5833	41.4533	17.9867
Cluster-20879.31744	cellulose synthase 3 [Paeonia lactiflora]	763	1.3e-31	0.36204	0.089521	-0.15078	-0.72588	-0.31936	1.6484	11.4933	8.29667	7.45	9.56667	11.4733	6.97667	6.91667	6.09667	2.14333	9.42
Cluster-20879.35085	homeobox-leucine zipper protein ATHB-16-like [Cynara cardunculus var. scolymus]	641	2.9e-16	0.99855	-1.8637	-0.55368	-0.51203	-0.95013	-1.6455	83.9	39.3667	137.533	231.017	129.457	90.03	79.3533	46.5667	92.3033	40.9433
Cluster-20879.35332	cellulose synthase A catalytic subunit 3 [UDP-forming]-like [Papaver somniferum]	1118	1.6e-25	1.9941	-1.6773	1.1664	1.1172	-1.2565	-0.91427	1.92667	0.473333	1.33667	0.713333	0.513333	1.07667	1.07667	0.483333	1.72	1.28667
Cluster-20879.35340	homeobox-leucine zipper protein ATHB-40 isoform X1 [Jatropha curcas]	2814	4.3e-40	-0.63758	3.7864	-2.7201	1.252	3.2602	3.591	111.637	160.96	11.0367	84.9833	43.0767	103.947	38.3533	376.377	14.6067	254.25
Cluster-20879.36262	Homeobox-leucine zipper protein HAT22 [Vitis vinifera]	2066	7.6e-42	-0.31031	1.1475	-0.16207	-0.12949	1.5551	1.4979	114.63	131.647	56.0367	73.61	123.49	114.783	84.6233	257.197	52.1367	211.133
Cluster-20879.36448	probable cellulose synthase A catalytic subunit 8 [UDP-forming] isoform X3 [Jatropha curcas]	4432	1.3e-296	0.71751	-0.73429	1.6872	1.0699	-0.19533	-1.2455	63.3233	35.6133	55.7533	20.37	27.2467	58.5767	33.0633	29.4933	61.5167	37.36
Cluster-20879.36643	PREDICTED: homeobox-leucine zipper protein ATHB-6-like [Juglans regia]	1664	1.1e-62	0.7928	-1.043	0.92128	-0.17972	-1.0043	-1.314	95.2233	50.9333	98.9833	61.2267	87.6767	78.9133	44	22.9033	53.7567	30.98
Cluster-20879.36919	PREDICTED: homeobox-leucine zipper protein ANTHOCYANINLESS 2	3725	3.3378e-10	0.035572	-0.87827	NA	-1.1131	-1.4375	-1.9806	19.2033	23.7533	14.5867	8.00667	12.8067	23.7033	5.39333	17.9467	9.73	15.2133
Cluster-20879.37106	PREDICTED: amidophosphoribosyltransferase, chloroplastic	1067	1.5e-46	-0.1919	1.4957	NA	-0.31244	1.6338	0.17862	4.54667	7.65	4.83333	6.64333	2.95	68.75	1.7	5.20333	3.40333	16.2033
Cluster-20879.37414	hypothetical protein JCGZ_07183 [Jatropha curcas]	5112	6.4e-308	0.14295	-0.20018	1.1765	0.2827	0.24024	-0.33758	220.58	184.807	200.11	103.96	193.71	240.253	142.967	171.98	172.85	197.033
Cluster-20879.37557	cellulose synthase 3 [Paeonia lactiflora]	4660	8.6e-243	0.16889	0.53733	1.0556	0.68845	1.3312	0.89257	164.72	135.53	88	49.71	116.63	192.16	50.6933	130.02	55.75	148.953
Cluster-20879.37893	PREDICTED: homeobox-leucine zipper protein HAT4-like [Gossypium arboreum]	2351	3.6e-40	0.15069	0.85629	1.07	-0.10977	2.9335	1.153	21.4667	17.9433	9.34	5.22	16.3233	15.47	10.0267	79.1233	15.4167	49.19
Cluster-20879.38371	hypothetical protein JCGZ_08	1843	3.9e-191	0.27439	0.25816	0.58233	0.66294	1.9353	0.26999	265.907	203.813	160.717	125.937	179.353	290.14	113.303	450.453	309.327	535.173
Cluster-20879.40842	Octamer-binding transcription factor [Trema orientale]	2903	7.4e-43	0.64966	0.72236	-0.61422	-0.15319	0.94718	2.3822	1.49333	0.886667	0.506667	0.91	1.45	1.31667	0.51	1.02	0.25	1.87333
Cluster-20879.41009	cellulose synthase 3 [Paeonia lactiflora]	1683		0.13401	0.48967	1.0209	0.1125	0.89427	0.59449	169.157	142.943	96.18	55.3867	130.477	143.407	64.0867	124.157	55.1	119.24
Cluster-20879.46572	homodomain-leucine zipper protein ATHB-13-like protein [Vitis vinifera]	1916	3.3e-132	0.73977	-1.7355	0.81339	0.70427	-0.34295	-0.28016	10.99	6.09333	19.23	12.77	9.97667	16.53	8.42667	6.88333	8.03667	9.46667
Cluster-20879.47116	PREDICTED: homeobox-leucine zipper protein HOX11-like [Nelumbo nucifera]	1413	6e-91	0.29217	0.64334	-0.3471	1.5485	4.5717	2.8415	9.86333	7.47333	4.52	6.72667	2.63333	7.77333	1.23667	31.1767	1.84667	18.9467
Cluster-20879.47166	PREDICTED: homeobox-leucine zipper protein HOX11-like [Nelumbo nucifera]	725	4.9044e-05	-0.43736	-0.78872	0.99957	-0.63085	-3.313	-2.8413	11.8833	13.2767	45.69	64.51	29.0133	19.2167	58.2767	10.85	70.2567	16.1667
Cluster-20879.48073	PREDICTED: uncharacterized protein	1916	3.3e-132	0.16152	1.9934	NA	0.36606	1.0678	2.6469	10.99	6.09333	19.23	12.77	9.97667	16.53	8.42667	6.88333	8.03667	9.46667
Cluster-20879.48157	jasmonate O-methyltransferase-like [Durio zibethinus]	2998	5.1e-39	2.704	-2.3454	3.8708	2.247	2.9649	4.6304	18.0667	2.56333	12.33	0.983333	3.91333	18.76	0.986667	7.89333	0.733333	26.1233
Cluster-20879.48787	hypothetical protein MANES_04G133100 [Manihot esculenta]	2072	1.6e-07	-0.22167	2.2501	-1.7329	-1.4636	0.35762	1.8505	2.14333	2.31667	0.463333	1.79	2.22667	0.816667	1.28333	1.71333	0.48	2.49333
Cluster-20879.49228	PREDICTED: homeobox-leucine zipper protein GLABRA 2 [Vitis vinifera]	3729	1.3e-145	-0.26444	-0.20311	0.74674	1.7648	-0.70483	-0.63773	13.09	14.5633	15.8767	11.0467	8.73667	30.1633	16.4633	10.2933	13.9567	12.9233
Cluster-20879.50209	PREDICTED: amidophosphoribosyltransferase, chloroplastic [Vitis vinifera]	2436	7.9e-256	-0.45174	-0.1659	0.12343	-0.11072	0.48568	-1.2109	3.59333	4.55	4.82667	5.18333	4.15333	3.91	2.68333	3.87333	5.25667	3.28
Cluster-20879.50384	Homeobox-leucine zipper protein HAT5 [Vitis vinifera]	2251	2.9e-71	-0.38522	1.6116	-1.1738	1.29	3.2698	2.9533	10.11	12.2233	3.79667	9.96667	4.42667	10.9767	1.92667	19.09	1.18	13.1067
Cluster-20879.50717	homeobox-leucine zipper protein ROC8-like [Manihot esculenta]	2412	2.3e-247	-0.68867	0.54411	0.42315	-0.58271	-0.55454	-1.1568	1.62	2.41333	1.57333	1.36	1.60667	1.09333	2.2	1.55333	1.99333	1.27667
Cluster-20879.54555	PREDICTED: cellulose synthase A catalytic subunit 4 [UDP-forming] [Vitis vinifera]	3367	0	-0.27445	-1.328	2.9891	-2.0958	-2.6991	-2.6586	0.53	0.593333	1.4	0.206667	0.753333	0.176667	1.15333	0.18	1.79667	0.406667
Cluster-20879.54748	PREDICTED: metacaspase-9 [Lupinus angustifolius]	1072	2.7e-27	0.24091	-1.2376	1.5599	-0.28459	-1.3296	-2.3607	23.11	25.3867	0.07	8.5	1.49333	7.64667	0.27	551.307	0.14	117.447
Cluster-20879.54959	putative S-adenosylmethionine-dependent methyltransferase [Vitis vinifera]	1772	1.4e-84	-0.10813	0.80688	-1.7553	2.3955	1.1119	0.91054	7.29333	7.29333	3.95667	15.5367	4.27333	22.8833	4.11667	9.24333	2.53333	6.85
Cluster-20879.55774	Octamer-binding transcription factor [Trema orientale]	3040	0	-0.16884	-0.51216	1.444	-0.46949	-0.83168	-1.778	1.98333	2.06333	2.77333	1.2	1.87	1.38333	1.75667	1.01333	2.82667	1.18
Cluster-20879.64953	PREDICTED: probable S-adenosylmethionine-dependent methyltransferase At5g38780 isoform X1 [Vitis vinifera]	1361	2.1e-112	2.2875	-4.697	9.2692	6.63	-1.209	-1.0112	1.17	0.223333	5.44667	0	0.02	1.99333	0.43	0.193333	0.333333	0.236667
Cluster-20879.67422	PREDICTED: cellulose synthase A catalytic subunit 8 [UDP-forming] [Vitis vinifera]	2996	2.6e-35	0.51364	0.61918	0.80009	-0.60228	1.0984	0.65929	1.47	0.95	0.583333	0.39	1.06667	0.716667	0.496667	1.08333	0.633333	1.43667
Cluster-20879.68357	cellulose synthase A3A [Vicia faba]	941	7.5e-21	0.55975	1.321	0.54111	0.063759	1.6531	0.7	2.29667	1.44667	0.55	0.433333	1.71667	1.80667	1.00667	3.40667	0.896667	2.05667
Cluster-20879.69305	SABATH methyltransferase 22	1393	2.1e-75	-3.4373	0.59079	0.38769	2.1482	-4.6471	-1.0271	0.0333333	0.33	0.213333	0.183333	3.63	16.3	1.22	0.05	1.11333	0.776667
NA: It has not been judged whether it is a differential gene.
